# Supplementary material for: Effects of adiposity on the human plasma proteome: Observational and Mendelian randomization estimates
Source: Int J Obes (Lond). Author manuscript; Available in PMC 2021 Sep 24. (PMC8455324; doi:10.1038/s41366-021-00896-1)
Supplement: Supplementary Tables [file EMS128858-supplement-Supplementary_Tables.xlsx]

## Sheet: ST1
Supplementary Table 1 – Comparison of characteristics for included vs excluded participants.
Variable			Included participants		Excluded participants		P value for difference (Two tailed t-test or Chi2 test)
			Mean (SD) or %	N	Mean (SD) or %	N
Age			45.0 (14.1)	2737	44.9 (14.2)	30721	0.76
Sex	Male		0.517	2737	0.497	30721	0.04
	Female		0.483		0.503
Weight (kg)			78.5 (16.1)	2736	78.6 (16.0)	30719	0.26
Height (cm)			172.7 (9.7)	2730	172.2 (9.6)	30661	0.005
Body mass index (kg/m2)			25.9 (4.8)	2729	26.4 (4.7)	30659	0.66
Smoking frequency	Never		0.591	2675	0.594	29958	0.88
	Occasional		0.119		0.12
	Most days or every day		0.29		0.285
Alcohol intake frequency		Rarely	0.117	2422	0.126	27174	0.34
		Less than weekly	0.169		0.171
		One or two weekly	0.374		0.377
		Three to five weekly / most days	0.341		0.325

## Sheet: ST2
Supplementary Table 2 - Full age and sex adjusted regression results for standardised BMI and protein traits
ID	UniProtID	SomaID	Target Full Name	Target	N	Beta_coefficient	SE	P_val	Adj_R	Eta_square	95%_CI	Lower_95%_CI	Upper_95%_CI
lep257555	P41159	SL000498	Leptin	Leptin	2729	0.737589	0.013105	9.88131291682493e-324	0.537521	0.521121	0.0256858	0.711903	0.763275
lep8484243	P41159	SL000498	Leptin	Leptin	2729	0.750737	0.0129261	9.88131291682493e-324	0.552774	0.532343	0.0253351	0.725402	0.776072
lep848483	P41159	SL000498	Leptin	Leptin	2729	0.609844	0.0153795	7.1e-272	0.366366	0.355806	0.0301438	0.5797	0.639987
fabp4985193	P15090	SL005086	Fatty acid-binding protein	adipocyte	2729	0.588587	0.0157461	3.05e-247	0.338243	0.327873	0.0308624	0.557725	0.61945
c1s359083	P09871	SL000311	Complement C1s subcomponent	C1s	2729	0.475438	0.0169125	6.73e-153	0.224015	0.218161	0.0331486	0.442289	0.508586
igfbp22570725	P18065	SL000466	Insulin-like growth factor-binding protein 2	IGFBP-2	2729	-0.473103	0.0170136	5.03e-150	0.220187	0.213487	0.0333466	-0.506449	-0.439756
cfi256756	P05156	SL003328	Complement factor I	Factor I	2729	0.46804	0.017262	1.54e-143	0.211746	0.207428	0.0338336	0.434207	0.501874
igfbp28469413	P18065	SL000466	Insulin-like growth factor-binding protein 2	IGFBP-2	2729	-0.458264	0.017276	4.09e-138	0.204356	0.198256	0.0338609	-0.492125	-0.424404
ghr2948582	P10912	SL005168	Growth hormone receptor	Growth hormone receptor	2729	0.452363	0.0170948	1.58e-137	0.203855	0.195014	0.0335058	0.418857	0.485869
apcs2474545	P02743	SL000573	Serum amyloid P-component	SAP	2729	0.446671	0.0170754	9.25e-135	0.200354	0.190482	0.0334677	0.413203	0.480139
igfbp12771352	P08833	SL000462	Insulin-like growth factor-binding protein 1	IGFBP-1	2729	-0.448877	0.017295	6.65e-133	0.197905	0.188727	0.0338982	-0.482775	-0.414979
cfh41591301	P08603	SL000415	Complement factor H	Factor H	2729	0.444942	0.017249	1.81e-131	0.195448	0.189163	0.0338081	0.411134	0.47875
crp4337492	P02741	SL000051	C-reactive protein	CRP	2729	0.444264	0.0172334	2.53e-131	0.196151	0.184136	0.0337775	0.410487	0.478042
musk11547843	O15146	SL019518	Muscle	skeletal receptor tyrosine-protein kinase	2729	0.44373	0.0173941	6.58e-129	0.192316	0.182932	0.0340924	0.409638	0.477822
wfikkn213408233	Q8TEU8	SL010391	WAP	Kazal	2729	-0.442466	0.0175219	1.33e-126	0.188754	0.183106	0.034343	-0.476809	-0.408123
bgn13690263	P21810	SL007804	Biglycan	BGN	2729	-0.438426	0.0173771	2.09e-126	0.188721	0.182035	0.0340591	-0.472485	-0.404367
apom1412553	O95445	SL004747	Apolipoprotein M	ApoM	2729	-0.433201	0.0172264	1.13e-125	0.187509	0.18275	0.0337638	-0.466964	-0.399437
igfbp113741363	P08833	SL000462	Insulin-like growth factor-binding protein 1	IGFBP-1	2729	-0.434403	0.0174485	1.9e-123	0.185007	0.177384	0.0341991	-0.468602	-0.400204
shbg4929551	P04278	SL005102	Sex hormone-binding globulin	SHBG	2729	-0.427761	0.0173219	1.13e-121	0.182476	0.173312	0.033951	-0.461712	-0.39381
shbg7909373	P04278	SL005102	Sex hormone-binding globulin	SHBG	2729	-0.417462	0.0173941	1.24e-115	0.174454	0.164608	0.0340924	-0.451555	-0.38337
inhbc640823	P55103	SL007288	Inhibin beta C chain	INHBC	2729	0.414699	0.0173644	1.29e-114	0.172496	0.167239	0.0340342	0.380665	0.448733
rtn4r510523	Q9BZR6	SL005208	Reticulon-4 receptor	Nogo Receptor	2729	0.408821	0.0174829	2.29e-110	0.166398	0.159766	0.0342665	0.374554	0.443087
ehmt25843603	Q96KQ7	SL003542	Histone-lysine N-methyltransferase EHMT2	NG36	2729	-0.398714	0.0175719	1.51e-104	0.158565	0.157391	0.0344409	-0.433155	-0.364273
atp1b27218873	P14415	SL018093	Sodium/potassium-transporting ATPase subunit beta-2	AT1B2	2729	-0.396775	0.0175839	1.66e-103	0.156599	0.153753	0.0344643	-0.43124	-0.362311
chgb8235483	P05060	SL007079	Secretogranin-1	SCG1	2729	-0.391743	0.0176488	1.77e-100	0.152354	0.146419	0.0345916	-0.426335	-0.357151
wfikkn23235502	Q8TEU8	SL010391	WAP	Kazal	2729	-0.394582	0.0178769	1.84e-99	0.150851	0.14556	0.0350387	-0.42962	-0.359543
cfb4129721	P00751	SL000414	Complement factor B	Factor B	2729	0.388284	0.0178932	1.9e-96	0.146525	0.141344	0.0350707	0.353213	0.423355
dkk33607716	NA	NA	NA	NA	2729	-0.384773	0.0178029	9.54e-96	0.145439	0.141079	0.0348937	-0.419666	-0.349879
apod8262203	P05090	SL005361	Apolipoprotein D	Apo D	2729	-0.385273	0.0178394	1.29e-95	0.145336	0.142436	0.0349652	-0.420238	-0.350308
ncam14498622	P13591	SL003764	Neural cell adhesion molecule 1	120 kDa isoform	2729	-0.383606	0.0178087	3.64e-95	0.144583	0.14091	0.034905	-0.418511	-0.348701
mxra810521103	Q9BRK3	SL017989	Matrix-remodeling-associated protein 8	MXRA8	2729	-0.380748	0.0180379	9.99e-92	0.139642	0.137061	0.0353544	-0.416102	-0.345394
apof12370303	Q13790	SL006348	Apolipoprotein F	Apo F	2729	-0.373041	0.0178089	1.86e-90	0.137998	0.132661	0.0349055	-0.407946	-0.338135
scg3795723	Q8WXD2	SL012750	Secretogranin-3	SCG3	2729	-0.374738	0.0179614	8.38e-90	0.136896	0.131816	0.0352043	-0.409942	-0.339533
il1rn5353892	P18510	SL001990	Interleukin-1 receptor antagonist protein	IL-1Ra	2729	0.372185	0.0178908	2.49e-89	0.136492	0.13536	0.035066	0.337119	0.407251
qpctl8866533	Q9NXS2	SL018693	Glutaminyl-peptide cyclotransferase-like protein	QPCTL	2729	-0.372784	0.0179359	3.49e-89	0.13599	0.132702	0.0351543	-0.407939	-0.33763
ptprd9296153	P23468	SL008499	Receptor-type tyrosine-protein phosphatase delta	PTPRD	2729	-0.367989	0.0177567	1.03e-88	0.135228	0.131347	0.0348032	-0.402792	-0.333185
fah1142443	P16930	SL008049	Fumarylacetoacetase	FAAA	2729	0.367571	0.0177873	2.98e-88	0.134927	0.128661	0.0348631	0.332708	0.402434
iglon5647823	A6NGN9	SL017460	IgLON family member 5	IGLO5	2729	-0.362747	0.0178557	1.49e-85	0.130598	0.12789	0.0349971	-0.397744	-0.32775
nptn7194363	Q9Y639	SL008497	Neuroplastin	NPTN	2729	-0.36194	0.0179256	1.34e-84	0.130117	0.122193	0.0351342	-0.397075	-0.326806
aplp17210253	P51693	SL004470	Amyloid-like protein 1	Amyloid-like protein 1	2729	-0.359512	0.0180048	6.75e-83	0.126767	0.12241	0.0352894	-0.394801	-0.324222
adipoq3554241	Q15848	SL004258	Adiponectin	Adiponectin	2729	-0.35888	0.0179925	9.83e-83	0.126701	0.122289	0.0352654	-0.394145	-0.323615
gpd113697513	P21695	SL007151	Glycerol-3-phosphate dehydrogenase [NAD(+)]	cytoplasmic	2729	0.358772	0.0180189	1.81e-82	0.126049	0.123122	0.035317	0.323455	0.394089
c52851633	P01031	SL000320	C5a anaphylatoxin	C5a	2729	0.35868	0.0180789	6.27e-82	0.125272	0.121656	0.0354347	0.323245	0.394115
socs311440583	O14543	SL004268	Suppressor of cytokine signaling 3	SOCS-3	2729	0.359159	0.0183427	5.54e-80	0.12265	0.117327	0.0359516	0.323207	0.39511
gfra13314742	P56159	SL004858	GDNF family receptor alpha-1	GFRa-1	2729	0.351586	0.0180368	2.5e-79	0.121469	0.117742	0.0353521	0.316234	0.386938
adh48325373	P08319	SL018474	Alcohol dehydrogenase 4	ADH4	2729	0.350479	0.0180248	5.75e-79	0.121	0.117189	0.0353286	0.31515	0.385807
ccdc1266388213	Q96EE4	SL017451	Coiled-coil domain-containing protein 126	CC126	2729	-0.350641	0.0180846	1.48e-78	0.120295	0.116697	0.0354459	-0.386087	-0.315195
f94876321	P00740	SL000357	Coagulation factor IX	Coagulation Factor IX	2729	0.348906	0.0180184	2.27e-78	0.120037	0.117919	0.035316	0.31359	0.384222
tmem132b889093	Q14DG7	SL018697	Transmembrane protein 132B	T132B	2729	-0.348703	0.0180633	6.24e-78	0.119419	0.117512	0.0354041	-0.384107	-0.313299
f95307123	P00740	SL004400	Coagulation factor IXab	Coagulation Factor IXab	2729	0.346213	0.0180471	4.85e-77	0.118967	0.118209	0.0353723	0.31084	0.381585
art379703153	Q13508	SL018330	Ecto-ADP-ribosyltransferase 3	NAR3	2729	-0.341763	0.0180462	3.05e-75	0.115351	0.112736	0.0353706	-0.377134	-0.306393
pmepa1693673	Q969W9	SL013855	Transmembrane prostate androgen-induced protein	PMEPA	2729	-0.336235	0.0179604	1.15e-73	0.113404	0.112783	0.0352023	-0.371438	-0.301033
ltbp413133733	Q8N2S1	SL007033	Latent-transforming growth factor beta-binding protein 4	LTBP4	2729	-0.340086	0.0182461	4.5e-73	0.112619	0.109872	0.0357623	-0.375849	-0.304324
sco17853193	O75880	SL018291	Protein SCO1 homolog	mitochondrial	2729	-0.336776	0.0180723	4.81e-73	0.112235	0.111068	0.0354217	-0.372197	-0.301354
bcan3461581	Q96GW7	SL009089	Brevican core protein	PGCB	2729	-0.338791	0.0182011	6.82e-73	0.111842	0.10885	0.0356741	-0.374465	-0.303117
ripk289931513	O43353	SL007004	Receptor-interacting serine/threonine-protein kinase 2	RIPK2	2729	0.333903	0.018202	5.77e-71	0.109005	0.106513	0.035676	0.298227	0.369579
lsamp299962	Q13449	SL005196	Limbic system-associated membrane protein	LSAMP	2729	-0.330134	0.0180356	1.11e-70	0.108702	0.107557	0.0353498	-0.365484	-0.294784
chl18958513	O00533	SL008936	Neural cell adhesion molecule L1-like protein	CHL1	2729	-0.331788	0.0182944	1.72e-69	0.106781	0.105037	0.035857	-0.367645	-0.295931
rarres23079622	Q99969	SL005152	Retinoic acid receptor responder protein 2	TIG2	2729	0.325894	0.0183436	6.65e-67	0.103528	0.102913	0.0359534	0.28994	0.361847
b4galt29595113	O60909	SL019028	Beta-1	4-galactosyltransferase 2	2729	-0.321791	0.0183211	1.65e-65	0.1009	0.0969852	0.0359093	-0.3577	-0.285881
art31097033	Q13508	SL018330	Ecto-ADP-ribosyltransferase 3	NAR3	2729	-0.31868	0.0181955	3.63e-65	0.100386	0.0987561	0.0356632	-0.354344	-0.283017
cyb5r37215183	P00387	SL003669	NADH-cytochrome b5 reductase 3	NADH-cytochrome b5 reductase	2729	-0.322332	0.0184404	6.26e-65	0.0998508	0.0977622	0.0361431	-0.358475	-0.286189
lcn11170823	P31025	SL007868	Lipocalin-1	LCN1	2729	-0.318174	0.0183729	8e-64	0.0983531	0.0945223	0.0360108	-0.354185	-0.282163
ncam26507163	O15394	SL006401	Neural cell adhesion molecule 2	NCAM2	2729	-0.31383	0.0182895	9.49e-63	0.0967361	0.0960645	0.0358475	-0.349677	-0.277982
tmem132d1341683	Q14C87	SL020086	Transmembrane protein 132D	T132D	2729	-0.312648	0.0183535	6.5e-62	0.095861	0.0958915	0.0359729	-0.348621	-0.276675
cntn43298522	Q8IWV2	SL010454	Contactin-4	Contactin-4	2729	-0.307367	0.0182419	1.12e-60	0.0934978	0.0923809	0.0357542	-0.343121	-0.271613
st3gal26281513	Q16842	SL017399	CMP-N-acetylneuraminate-beta-galactosamide-alpha-2	3-sialyltransferase 2	2729	0.309668	0.018628	3.5e-59	0.0914221	0.0870197	0.0365108	0.273157	0.346178
notch35108723	Q9UM47	SL005209	Neurogenic locus notch homolog protein 3	Notch-3	2729	-0.303388	0.0182966	6.61e-59	0.090727	0.0878997	0.0358613	-0.339249	-0.267527
st6galnac6722823	Q969X2	SL018113	Alpha-N-acetylgalactosaminide alpha-2	6-sialyltransferase 6	2729	-0.301802	0.0182061	7.09e-59	0.090781	0.0874647	0.0356839	-0.337486	-0.266118
negr113109823	Q7Z3B1	SL008810	Neuronal growth regulator 1	NEGR1	2729	-0.30198	0.0182461	1.06e-58	0.0905612	0.0900514	0.0357624	-0.337743	-0.266218
gpd11108113	P21695	SL007151	Glycerol-3-phosphate dehydrogenase [NAD(+)]	cytoplasmic	2729	0.303453	0.0184359	4.14e-58	0.0896637	0.0859401	0.0361344	0.267319	0.339588
omd535833	Q99983	SL008574	Osteomodulin	OMD	2729	-0.300633	0.0182733	4.66e-58	0.0897009	0.0860781	0.0358157	-0.336449	-0.264818
unc5d8624163	Q6UXZ4	SL005231	Netrin receptor UNC5D	UNC5H4	2729	-0.298735	0.0183488	6.03e-57	0.0876816	0.0854429	0.0359636	-0.334698	-0.262771
esm13805162	Q9NQ30	SL010458	Endothelial cell-specific molecule 1	Endocan	2729	-0.298007	0.0184007	2.15e-56	0.0868545	0.0841755	0.0360654	-0.334072	-0.261942
scarf28956963	Q96GP6	SL005222	Scavenger receptor class F member 2	SREC-II	2729	-0.295131	0.0183855	1.78e-55	0.0857783	0.0833538	0.0360356	-0.331167	-0.259096
alb3707122	P02768	SL000254	Serum albumin	Albumin	2729	-0.293041	0.0182736	2.25e-55	0.0852794	0.0827524	0.0358162	-0.328857	-0.257224
pianp959963	Q8IYJ0	SL019019	PILR alpha-associated neural protein	PIANP	2729	-0.292804	0.0184996	4.77e-54	0.0832168	0.0809807	0.0362592	-0.329063	-0.256544
apom10445203	O95445	SL004747	Apolipoprotein M	ApoM	2729	-0.290234	0.0184142	1.25e-53	0.0825478	0.0806351	0.0360918	-0.326326	-0.254142
cpm7768103	P14384	SL008646	Carboxypeptidase M	CBPM	2729	0.289079	0.0183522	1.44e-53	0.082948	0.0790211	0.0359703	0.253109	0.325049
srsf61157333	Q13247	SL017909	Serine/arginine-rich splicing factor 6	SRSF6	2729	0.291189	0.0184921	1.54e-53	0.0825544	0.0793881	0.0362445	0.254945	0.327434
nrcam5109243	Q92823	SL005210	Neuronal cell adhesion molecule	Nr-CAM	2729	-0.289525	0.0184692	4.29e-53	0.0819339	0.0792171	0.0361997	-0.325724	-0.253325
gltpd279481293	A6NH11	SL010876	Glycolipid transfer protein domain-containing protein 2	GLTD2	2729	0.288627	0.0185869	3.58e-52	0.0805824	0.0769382	0.0364303	0.252197	0.325057
kcne58908143	NA	NA	NA	NA	2729	-0.285597	0.0184595	8.1e-52	0.079864	0.0792952	0.0361807	-0.321778	-0.249416
fbp17206203	P09467	SL007096	Fructose-1	6-bisphosphatase 1	2729	0.287143	0.0185975	1.27e-51	0.0795873	0.0766045	0.0364511	0.250692	0.323594
c52381524	P01031	SL000319	Complement C5	C5	2729	0.286383	0.0186113	2.68e-51	0.0789429	0.0771024	0.0364781	0.249905	0.322861
dusp61234183	Q16828	SL007465	Dual specificity protein phosphatase 6	DUS6	2729	0.285897	0.0186174	4.17e-51	0.0786821	0.0777444	0.0364901	0.249407	0.322387
hmgn1918723	P05114	SL013165	Non-histone chromosomal protein HMG-14	HMGN1	2729	0.285121	0.0185991	6.07e-51	0.078987	0.074298	0.0364542	0.248667	0.321575
chl13601543	O00533	SL008936	Neural cell adhesion molecule L1-like protein	CHL1	2729	-0.28347	0.0185299	9.54e-51	0.0782593	0.0778813	0.0363186	-0.319789	-0.247152
chrdl13362612	Q9BU40	SL009400	Chordin-like protein 1	CRDL1	2729	-0.279504	0.0183891	3.83e-50	0.0773156	0.0743612	0.0360426	-0.315547	-0.243462
c3490081	P01024	SL000313	C3a anaphylatoxin	C3a	2729	0.281877	0.0186023	7.38e-50	0.0778755	0.0765614	0.0364606	0.245417	0.318338
hs6st213524253	Q96MM7	SL020161	Heparan-sulfate 6-O-sulfotransferase 2	H6ST2	2729	-0.276598	0.0182788	9.85e-50	0.0773266	0.072103	0.0358264	-0.312424	-0.240772
serpinf19211193	P36955	SL003066	Pigment epithelium-derived factor	PEDF	2729	0.280988	0.0186526	2.55e-49	0.0759136	0.0741105	0.0365592	0.244429	0.317547
irf6999913	O14896	SL019231	Interferon regulatory factor 6	IRF6	2729	-0.279804	0.0185964	3.28e-49	0.0757869	0.0750415	0.036449	-0.316253	-0.243355
ptpru8337653	Q92729	SL018463	Receptor-type tyrosine-protein phosphatase U	PTPRU	2729	0.276736	0.0184131	4.16e-49	0.0755589	0.0738281	0.0360898	0.240646	0.312825
pianp14114183	Q8IYJ0	SL019019	PILR alpha-associated neural protein	PIANP	2729	-0.274838	0.0183344	7.15e-49	0.0753945	0.0722331	0.0359354	-0.310773	-0.238903
mmp24160491	P08253	SL000124	72 kDa type IV collagenase	MMP-2	2729	-0.271096	0.0182429	4.33e-48	0.0741977	0.0741305	0.0357561	-0.306852	-0.23534
cox8a104972423	P10176	SL014698	Cytochrome c oxidase subunit 8A	mitochondrial	2729	0.269732	0.0184333	9.8e-47	0.0718776	0.0700793	0.0361292	0.233603	0.305861
prcp5722783	P42785	SL009198	Lysosomal Pro-X carboxypeptidase	Prolylcarboxypeptidase	2729	0.26718	0.0182799	1.23e-46	0.0716898	0.0701796	0.0358285	0.231351	0.303008
cd27100313	P06729	SL004124	T-cell surface antigen CD2	CD2	2729	-0.267874	0.0184298	3.72e-46	0.0856088	0.0608351	0.0361223	-0.303996	-0.231752
tnfaip65036501	P98066	SL004782	Tumor necrosis factor-inducible gene 6 protein	TSG-6	2729	-0.268401	0.0184889	4.74e-46	0.0707871	0.0689882	0.0362383	-0.304639	-0.232162
acy1334314	Q03154	SL005574	Aminoacylase-1	Aminoacylase-1	2729	0.267823	0.018503	8.4e-46	0.0704451	0.0683674	0.0362659	0.231557	0.304089
ggh9370693	Q92820	SL006682	Gamma-glutamyl hydrolase	GGH	2729	0.267752	0.0185106	9.59e-46	0.0702936	0.0690053	0.0362807	0.231471	0.304033
plat2212691	P00750	SL000053	Tissue-type plasminogen activator	tPA	2729	0.272393	0.0188791	1.57e-45	0.0718983	0.0643101	0.037003	0.23539	0.309396
il1rap2630122	Q9NPH3	SL004588	Interleukin-1 Receptor accessory protein	IL-1 R AcP	2729	-0.266196	0.0184814	2.19e-45	0.0698497	0.0692968	0.0362236	-0.30242	-0.229973
icam58245273	Q9UMF0	SL005169	Intercellular adhesion molecule 5	sICAM-5	2729	-0.265238	0.01846	3.52e-45	0.0694026	0.0681339	0.0361817	-0.30142	-0.229056
postn6650203	Q15063	SL005084	Periostin	Periostin	2729	-0.262073	0.0183379	9.84e-45	0.068941	0.0664774	0.0359422	-0.298015	-0.226131
fam177a18039413	Q8N128	SL018368	Protein FAM177A1	F177A	2729	-0.264522	0.0185499	1.5e-44	0.0684525	0.0671402	0.0363579	-0.30088	-0.228164
cpe5343743	P16870	SL008703	Carboxypeptidase E	CBPE	2729	-0.26321	0.0184907	2.1e-44	0.0689898	0.0657706	0.0362419	-0.299452	-0.226969
notch1510772	P46531	SL005703	Neurogenic locus notch homolog protein 1	Notch 1	2729	-0.26087	0.0184325	6.22e-44	0.0675272	0.0668987	0.0361277	-0.296998	-0.224742
esam7841843	Q96AP7	SL005160	Endothelial cell-selective adhesion molecule	ESAM	2729	-0.264162	0.0186715	6.64e-44	0.0675352	0.0651894	0.0365961	-0.300758	-0.227566
uchl15019162	P09936	SL002803	Ubiquitin carboxyl-terminal hydrolase isozyme L1	PGP9.5	2729	-0.256219	0.0181582	1.09e-43	0.067851	0.0631931	0.0355901	-0.291809	-0.220629
igfbp42950572	P22692	SL005171	Insulin-like growth factor-binding protein 4	IGFBP-4	2729	0.256445	0.0182436	2.21e-43	0.0672122	0.0677886	0.0357574	0.220688	0.292202
nrxn1897193	Q9ULB1	SL018798	Neurexin-1	NRX1A	2729	-0.254964	0.018152	2.54e-43	0.0669488	0.0645669	0.0355779	-0.290542	-0.219386
arsk82693273	Q6UWY0	SL012602	Arylsulfatase K	ARSK	2729	-0.263811	0.0188179	3.63e-43	0.0664806	0.0639651	0.036883	-0.300694	-0.226928
il193035802	Q9UHD0	SL004354	Interleukin-19	IL-19	2729	-0.262908	0.0187629	3.98e-43	0.0663624	0.0661235	0.0367753	-0.299683	-0.226132
oit36296363	Q8WWZ8	SL017395	Oncoprotein-induced transcript 3 protein	OIT3	2729	0.261717	0.0186784	4e-43	0.0665273	0.0633307	0.0366097	0.225108	0.298327
cacna2d3888563	Q8IZS8	SL018710	Voltage-dependent calcium channel subunit alpha-2/delta-3	CA2D3	2729	-0.260685	0.0187198	1.24e-42	0.065659	0.0657059	0.0366909	-0.297376	-0.223994
nrp26590543	O60462	SL005203	Neuropilin-2	Neuropilin-2	2729	-0.257112	0.0185365	2.53e-42	0.065266	0.0628772	0.0363316	-0.293444	-0.220781
lilra57787253	A6NI73	SL018231	Leukocyte immunoglobulin-like receptor subfamily A member 5	LIRA5	2729	0.2599	0.0187507	2.88e-42	0.0648548	0.0633966	0.0367514	0.223149	0.296652
kit247513	P10721	SL004010	Mast/stem cell growth factor receptor Kit	SCF sR	2729	-0.258103	0.0186246	2.98e-42	0.0651391	0.0654079	0.0365042	-0.294607	-0.221599
arhgap3012807893	Q7Z6I6	SL019940	Rho GTPase-activating protein 30	RHG30	2729	0.25721	0.0185796	3.59e-42	0.0649867	0.064025	0.036416	0.220794	0.293626
gpc34842622	P51654	SL000070	Glypican-3	Glypican 3	2729	-0.258449	0.01868	3.99e-42	0.0649942	0.0650494	0.0366127	-0.295062	-0.221837
plbd16315583	Q6P4A8	SL017411	Phospholipase B-like 1	PLBL1	2729	0.250963	0.0181713	5.5e-42	0.0645094	0.062338	0.0356157	0.215347	0.286579
chad1346043	O15335	SL012363	Chondroadherin	CHAD	2729	-0.256536	0.0185929	6.55e-42	0.0646394	0.0627109	0.0364421	-0.292978	-0.220093
serpinc13344604	P01008	SL000272	Antithrombin-III	Antithrombin III	2729	-0.259254	0.0188304	9.62e-42	0.0640472	0.0624411	0.0369077	-0.296161	-0.222346
tpt11407293	P13693	SL005679	Translationally-controlled tumor protein	TCTP	2729	0.25627	0.0186729	1.69e-41	0.0636881	0.0625701	0.036599	0.219671	0.292869
islr213124203	Q6UXK2	SL018587	Immunoglobulin superfamily containing leucine-rich repeat protein 2	ISLR2	2729	-0.254412	0.0185736	2.38e-41	0.0636671	0.0635954	0.0364042	-0.290817	-0.218008
slitrk310565193	O94933	SL017951	SLIT and NTRK-like protein 3	SLIK3	2729	-0.256984	0.0187815	2.88e-41	0.0635208	0.0631406	0.0368117	-0.293796	-0.220173
ppp2r3a13665353	Q06190	SL004990	Serine/threonine-protein phosphatase 2A regulatory subunit B	PP2A	2729	0.255352	0.0186806	3.43e-41	0.0631825	0.0618687	0.036614	0.218738	0.291966
fam20b71981973	O75063	SL012378	Glycosaminoglycan xylosylkinase	FA20B	2729	-0.254016	0.0186106	4.45e-41	0.0632359	0.060573	0.0364768	-0.290493	-0.217539
rnase1721123	P07998	SL005355	Ribonuclease pancreatic	RNase 1	2729	0.255251	0.0187462	6.78e-41	0.0627142	0.0613728	0.0367426	0.218509	0.291994
c72888492	P10643	SL000323	Complement component C7	C7	2729	-0.252412	0.0186083	1.31e-40	0.0623794	0.0612367	0.0364722	-0.288884	-0.21594
dpt4979342	Q07507	SL008178	Dermatopontin	DERM	2729	0.253895	0.0187451	1.69e-40	0.0623463	0.0595072	0.0367404	0.217155	0.290636
set536473	Q01105	SL007336	Protein SET	SET	2729	0.251592	0.0185948	2.03e-40	0.0620736	0.0607604	0.0364458	0.215146	0.288038
cntn12974612	Q12860	SL004855	Contactin-1	contactin-1	2729	-0.252588	0.0186781	2.22e-40	0.0619535	0.0615501	0.0366091	-0.289197	-0.215979
gdf24880211	Q9UK05	SL007756	Growth/differentiation factor 2	GDF2	2729	-0.247534	0.0183457	3.28e-40	0.0650398	0.0614252	0.0359576	-0.283492	-0.211577
ror1847463	Q01973	SL006114	Tyrosine-protein kinase transmembrane receptor ROR1	ROR1	2729	-0.249776	0.0185514	4.72e-40	0.0613904	0.0609077	0.0363607	-0.286137	-0.213416
tmem132c71731413	Q8N3T6	SL018134	Transmembrane protein 132C	T132C	2729	-0.248428	0.018509	8.04e-40	0.0612436	0.06111	0.0362777	-0.284706	-0.21215
colec12545752	Q5KU26	SL007471	Collectin-12	COLEC12	2729	-0.250847	0.0186949	8.47e-40	0.0610033	0.0606321	0.036642	-0.287489	-0.214205
sulf28305183	Q8IWU5	SL008928	Extracellular sulfatase Sulf-2	SULF2	2729	0.251587	0.0187505	8.5e-40	0.0609409	0.0598795	0.036751	0.214836	0.288338
igfbp32571123	P17936	SL000045	Insulin-like growth factor-binding protein 3	IGFBP-3	2729	-0.249584	0.0186079	9.03e-40	0.0609165	0.0600376	0.0364714	-0.286055	-0.213112
pim15359653	P11309	SL002702	Serine/threonine-protein kinase pim-1	PIM1	2729	-0.250747	0.0187021	9.66e-40	0.0609282	0.059847	0.036656	-0.287403	-0.214091
il1rap1404873	Q9NPH3	SL004588	Interleukin-1 Receptor accessory protein	IL-1 R AcP	2729	-0.249754	0.0186832	1.59e-39	0.0606633	0.0601414	0.0366191	-0.286373	-0.213135
adam198948133	Q9H013	SL018610	Disintegrin and metalloproteinase domain-containing protein 19	ADA19	2729	0.249917	0.0187204	2e-39	0.0606964	0.0594853	0.036692	0.213225	0.286609
lepr5400523	P48357	SL003184	Leptin receptor	sLeptin R	2729	-0.24948	0.0187642	3.96e-39	0.0599718	0.0592078	0.0367779	-0.286258	-0.212702
fam171a15610323	Q5VUB5	SL008349	Protein FAM171A1	CJ038	2729	0.245562	0.0185146	5.95e-39	0.0607548	0.0562768	0.0362887	0.209273	0.281851
lrrc197014273	Q9H756	SL008469	Leucine-rich repeat-containing protein 19	LRC19	2729	0.246906	0.0186183	6.07e-39	0.0600964	0.057106	0.0364919	0.210414	0.283398
ssr18106153	P43307	SL015513	Translocon-associated protein subunit alpha	SSRA	2729	0.246677	0.0186069	6.4e-39	0.0596061	0.0590725	0.0364695	0.210207	0.283146
pla2g75015151	Q13093	SL003440	Platelet-activating factor acetylhydrolase	PAFAH	2729	-0.249259	0.0188081	6.77e-39	0.0596658	0.0596918	0.036864	-0.286123	-0.212395
lgals3bp5000521	Q08380	SL006522	Galectin-3-binding protein	LG3BP	2729	0.24718	0.018696	1.01e-38	0.0593475	0.0584326	0.0366442	0.210536	0.283825
crebbp1361463	Q92793	SL003777	CREB-binding protein	CREB-binding protein	2729	0.245745	0.0186209	1.35e-38	0.0590728	0.0577171	0.036497	0.209248	0.282242
tinagl1111921683	Q9GZM7	SL008302	Tubulointerstitial nephritis antigen-like	TINAL	2729	-0.243795	0.0185545	2.78e-38	0.0587235	0.0577302	0.0363668	-0.280162	-0.207428
ell21149443	O00472	SL019480	RNA polymerase II elongation factor ELL2	ELL2	2729	-0.242515	0.0184993	4.04e-38	0.0588883	0.0565922	0.0362587	-0.278774	-0.206257
tgfbr3300932	Q03167	SL005059	Transforming growth factor beta receptor type 3	TGF-b R III	2729	-0.243842	0.0186029	4.12e-38	0.0583327	0.0571894	0.0364616	-0.280303	-0.20738
wfdc211388753	Q14508	SL001690	WAP four-disulfide core domain protein 2	HE4	2729	-0.243105	0.0185487	4.2e-38	0.0582698	0.0573822	0.0363555	-0.27946	-0.206749
dsg29484753	Q14126	SL004857	Desmoglein-2	Desmoglein-2	2729	-0.244295	0.0186539	4.76e-38	0.058735	0.0593698	0.0365617	-0.280857	-0.207734
a2m3708621	P01023	SL000252	Alpha-2-macroglobulin	a2-Macroglobulin	2729	-0.234849	0.0179625	6.23e-38	0.0591312	0.0597852	0.0352065	-0.270056	-0.199643
serpina119002363	Q86U17	SL006615	Serpin A11	SPA11	2729	-0.236073	0.0181022	9.4e-38	0.0583851	0.0548447	0.0354802	-0.271553	-0.200593
c5c64482662	P13671	SL000321	Complement C5b-C6 complex	C5b	2729	0.244381	0.0187901	1.45e-37	0.0602166	0.060451	0.0368286	0.207552	0.281209
rcn210645723	Q14257	SL018711	Reticulocalbin-2	RCN2	2729	-0.241977	0.0186239	1.71e-37	0.0573481	0.0570443	0.0365029	-0.27848	-0.205474
fam163a6260143	Q96GL9	SL017414	Protein FAM163A	F163A	2729	-0.242115	0.0186888	2.71e-37	0.057082	0.0555477	0.0366301	-0.278745	-0.205485
siglec128352263	Q96PQ1	SL018490	Sialic acid-binding Ig-like lectin 12	SIG12	2729	0.245696	0.0189714	2.86e-37	0.058027	0.0532238	0.037184	0.208512	0.28288
tfpi3336501	P10646	SL001998	Tissue factor pathway inhibitor	TFPI	2729	0.242337	0.0187184	3.02e-37	0.057979	0.0533764	0.036688	0.205649	0.279025
wif1284822	Q9Y5W5	SL004652	Wnt inhibitory factor 1	WIF-1	2729	-0.241723	0.0186954	3.71e-37	0.0568633	0.0568017	0.036643	-0.278366	-0.20508
ntrk32658271	Q16288	SL004639	NT-3 growth factor receptor	TrkC	2729	-0.242258	0.0187905	5.84e-37	0.0566088	0.0567056	0.0368295	-0.279087	-0.205428
tmem132a7871163	Q24JP5	SL008988	Transmembrane protein 132A	T132A	2729	-0.238836	0.0185254	5.85e-37	0.056645	0.0553908	0.0363099	-0.275146	-0.202526
tnfrsf11b2526533	O00300	SL002539	Tumor necrosis factor receptor superfamily member 11B	OPG	2729	-0.240089	0.0186244	5.94e-37	0.0565539	0.0556504	0.0365039	-0.276592	-0.203585
islr28528743	Q6UXK2	SL018587	Immunoglobulin superfamily containing leucine-rich repeat protein 2	ISLR2	2729	-0.238925	0.0185997	1.03e-36	0.0561173	0.0557034	0.0364554	-0.27538	-0.202469
cdy1709783	Q9Y6F8	SL018129	Testis-specific chromodomain protein Y 1	CDY1	2729	0.241515	0.0188044	1.06e-36	0.0563259	0.0538447	0.0368565	0.204658	0.278371
plekha712731123	Q6IQ23	SL019906	Pleckstrin homology domain-containing family A member 7	PKHA7	2729	0.241564	0.018822	1.19e-36	0.0570368	0.0579202	0.0368911	0.204672	0.278455
b4galt610832243	Q9UBX8	SL018597	Beta-1	4-galactosyltransferase 6	2729	-0.238022	0.0185482	1.21e-36	0.0562356	0.0565083	0.0363544	-0.274377	-0.201668
ccl18304432	P55774	SL003323	C-C motif chemokine 18	PARC	2729	0.238595	0.0186058	1.35e-36	0.0560023	0.0557109	0.0364673	0.202128	0.275063
lrp83323371	Q14114	SL004610	Low-density lipoprotein receptor-related protein 8	LRP8	2729	-0.240195	0.0187355	1.41e-36	0.0559602	0.0549244	0.0367216	-0.276917	-0.203473
b3gnt89297123	Q7Z7M8	SL012644	UDP-GlcNAc:betaGal beta-1	3-N-acetylglucosaminyltransferase 8	2729	-0.2391	0.0186647	1.59e-36	0.0558261	0.0542942	0.0365827	-0.275683	-0.202518
epyc927893	Q99645	SL009893	Epiphycan	Epiphycan	2729	-0.240294	0.0187631	1.66e-36	0.0557396	0.054952	0.0367757	-0.27707	-0.203518
traf413041473	Q9BUZ4	SL007634	TNF receptor-associated factor 4	TRAF4	2729	-0.239389	0.018713	1.97e-36	0.0580611	0.0512433	0.0366776	-0.276067	-0.202712
unc5d5140563	Q6UXZ4	SL005231	Netrin receptor UNC5D	UNC5H4	2729	-0.239567	0.0187408	2.21e-36	0.0555981	0.0547945	0.036732	-0.276299	-0.202835
il1r1299192	P14778	SL001997	Interleukin-1 receptor type 1	IL-1 sRI	2729	-0.238831	0.0186864	2.27e-36	0.0556696	0.0554531	0.0366253	-0.275456	-0.202205
tff19185153	P04155	SL008591	Trefoil factor 1	TFF1	2729	-0.239561	0.0187866	3.24e-36	0.055336	0.0538225	0.0368218	-0.276383	-0.202739
fgfr15532533	P11362	SL003060	Fibroblast growth factor receptor 1	bFGF-R	2729	-0.237366	0.0186166	3.3e-36	0.0559964	0.0563989	0.0364886	-0.273855	-0.200878
spaca3807643	Q8IXA5	SL007524	Sperm acrosome membrane-associated protein 3	SACA3	2729	0.239435	0.0188378	5.34e-36	0.0549653	0.0538531	0.0369221	0.202513	0.276358
hrsp1214636253	P52758	SL005350	Ribonuclease UK114	Ribonuclease UK114	2729	0.235615	0.0185776	7.44e-36	0.0557614	0.0536825	0.0364121	0.199203	0.272027
tnxb5698603	P22105	SL005005	Tenascin-X	Tenascin-X	2729	-0.237279	0.0187458	1.01e-35	0.0548806	0.0554175	0.0367417	-0.274021	-0.200537
igf1r4232192	P08069	SL003304	Insulin-like growth factor 1 receptor	IGF-I sR	2729	-0.235739	0.0187331	2.44e-35	0.0540987	0.0542588	0.0367169	-0.272456	-0.199022
ror12590694	Q01973	SL006114	Tyrosine-protein kinase transmembrane receptor ROR1	ROR1	2729	-0.234906	0.0186698	2.49e-35	0.0538835	0.0528169	0.0365928	-0.271499	-0.198314
lrrtm26904143	O43300	SL018013	Leucine-rich repeat transmembrane neuronal protein 2	LRRT2	2729	-0.231534	0.0184212	2.92e-35	0.0537891	0.0530668	0.0361056	-0.26764	-0.195429
jag15092513	P78504	SL007328	Protein jagged-1	JAG1	2729	-0.233642	0.018592	2.99e-35	0.0539239	0.0538035	0.0364403	-0.270083	-0.197202
icam55124623	Q9UMF0	SL005169	Intercellular adhesion molecule 5	sICAM-5	2729	-0.233668	0.0186024	3.2e-35	0.0537243	0.0533065	0.0364606	-0.270129	-0.197208
mia268721	Q16674	SL001947	Melanoma-derived growth regulatory protein	MIA	2729	-0.233818	0.0186195	3.34e-35	0.053695	0.0534159	0.0364942	-0.270312	-0.197324
il36a1415073	Q9UHA7	SL005177	Interleukin-36 alpha	IL-1F6	2729	0.234287	0.0187194	5.5e-35	0.0533887	0.0521002	0.03669	0.197597	0.270977
azgp1931283	P25311	SL005396	Zinc-alpha-2-glycoprotein	AZGP1	2729	-0.233339	0.0187494	1.27e-34	0.0528299	0.0515257	0.0367487	-0.270088	-0.196591
hcar213495483	Q8TDS4	SL020147	Hydroxycarboxylic acid receptor 2	HCAR2	2729	0.232356	0.0186806	1.38e-34	0.0528361	0.0512212	0.0366139	0.195742	0.26897
gsta112446493	P08263	SL005253	Glutathione S-transferase A1	GST A1-1	2729	0.232076	0.01867	1.52e-34	0.052919	0.0506306	0.0365932	0.195483	0.26867
sftpc5738253	P11686	SL007889	Pulmonary surfactant-associated protein C	SP-C	2729	-0.232943	0.018795	2.34e-34	0.0524106	0.0510099	0.0368382	-0.269781	-0.196105
atad2130431573	Q6PL18	SL007491	ATPase family AAA domain-containing protein 2	ATAD2	2729	0.231632	0.0186929	2.4e-34	0.0531468	0.0493343	0.0366382	0.194994	0.268271
hyal18309123	Q12794	SL008798	Hyaluronidase-1	HYAL1	2729	-0.231063	0.0186762	3.02e-34	0.0523991	0.0509657	0.0366054	-0.267668	-0.194458
dld1002513	P09622	SL008018	Dihydrolipoyl dehydrogenase	mitochondrial	2729	-0.231067	0.0187487	5.3e-34	0.0517589	0.0512797	0.0367475	-0.267814	-0.194319
itih29326333	P19823	SL004711	Inter-alpha-trypsin inhibitor heavy chain H2	ITI heavy chain H2	2729	-0.230838	0.0187865	8.17e-34	0.051483	0.0504184	0.0368215	-0.26766	-0.194017
amy2b10439573	P19961	SL005393	Alpha-amylase 2B	Alpha-amylase 2B	2729	-0.231694	0.0188769	9.57e-34	0.051446	0.0508607	0.0369987	-0.268693	-0.194695
man1b17071234	Q9UKM7	SL017953	Endoplasmic reticulum mannosyl-oligosaccharide 1	2-alpha-mannosidase	2729	0.229677	0.0187659	1.44e-33	0.0512152	0.0514316	0.0367812	0.192896	0.266458
ibsp3415612	P21815	SL004660	Bone sialoprotein 2	BSP	2729	-0.226977	0.0185625	1.64e-33	0.0516781	0.0483933	0.0363825	-0.26336	-0.190595
atp2a31351073	Q93084	SL011088	Sarcoplasmic/endoplasmic reticulum calcium ATPase 3	AT2A3	2729	-0.229847	0.0188112	1.83e-33	0.0513691	0.0517167	0.0368699	-0.266717	-0.192977
igf12952752	P05019	SL000047	Insulin-like growth factor I	IGF-I	2729	-0.230375	0.0189051	2.67e-33	0.0506712	0.0495501	0.0370539	-0.267429	-0.193321
bpifa2569553	Q96DR5	SL010290	BPI fold-containing family A member 2	SPLC2	2729	-0.230472	0.0189188	2.79e-33	0.0507263	0.0508914	0.0370808	-0.267553	-0.193391
adssl113998263	Q8N142	SL020277	Adenylosuccinate synthetase isozyme 1	PURA1	2729	0.227026	0.0186437	2.96e-33	0.0519305	0.0506342	0.0365416	0.190484	0.263568
asl1124183	P04424	SL011173	Argininosuccinate lyase	ARLY	2729	0.22331	0.018377	3.98e-33	0.0503613	0.0496391	0.0360189	0.187291	0.259329
met283732	P08581	SL000134	Hepatocyte growth factor receptor	Met	2729	-0.228791	0.0189101	7.34e-33	0.0500128	0.0499139	0.0370638	-0.265855	-0.191727
arl111243383	Q969Q4	SL019709	ADP-ribosylation factor-like protein 11	ARL11	2729	-0.228571	0.01891	8.38e-33	0.0516017	0.0459679	0.0370636	-0.265634	-0.191507
tff2919183	Q03403	SL002602	Trefoil factor 2	Trefoil factor 2	2729	-0.224993	0.0186694	1.27e-32	0.0501488	0.0470538	0.036592	-0.261585	-0.188401
itga1itgb1350342	P05556	SL003179	Integrin alpha-I: beta-1 complex	Integrin a1b1	2729	0.226959	0.0188378	1.32e-32	0.0498749	0.0487366	0.0369221	0.190037	0.263881
c35803243	P01024	SL003362	Complement C3d fragment	C3d	2729	0.220002	0.0182652	1.37e-32	0.0504907	0.0463489	0.0357997	0.184202	0.255802
ccl282890592	Q9NRJ3	SL003303	C-C motif chemokine 28	CCL28	2729	-0.224119	0.0186875	2.48e-32	0.0499118	0.0462256	0.0366276	-0.260747	-0.187491
col1a111140563	P02452	SL007932	Collagen alpha-1(I) chain	CO1A1	2729	-0.227336	0.0189595	2.55e-32	0.0491826	0.0476467	0.0371607	-0.264497	-0.190175
lilra48299663	P59901	SL018438	Leukocyte immunoglobulin-like receptor subfamily A member 4	LIRA4	2729	0.226683	0.0189249	2.95e-32	0.0498312	0.046257	0.0370929	0.18959	0.263776
hgf2681232	P14210	SL000441	Hepatocyte growth factor	HGF	2729	0.225054	0.0188097	3.43e-32	0.0490862	0.0494522	0.036867	0.188187	0.261921
cd84807333	Q9UIB8	SL008588	SLAM family member 5	SLAF5	2729	0.223528	0.0187513	5.68e-32	0.0487358	0.0468557	0.0367526	0.186776	0.260281
sel1l29082253	Q5TEA6	SL018786	Protein sel-1 homolog 2	SE1L2	2729	-0.224889	0.0189333	9.23e-32	0.0482008	0.047509	0.0371093	-0.261999	-0.18778
st3gal15657283	Q11201	SL009528	CMP-N-acetylneuraminate-beta-galactosamide-alpha-2	3-sialyltransferase 1	2729	-0.221604	0.0187101	1.36e-31	0.048501	0.0493151	0.0366719	-0.258275	-0.184932
nrxn35111153	Q9HDB5	SL008728	Neurexin-3-beta	NRX3B	2729	-0.221313	0.0186915	1.42e-31	0.0481043	0.0471111	0.0366354	-0.257948	-0.184677
cmpk183121393	P30085	SL007871	UMP-CMP kinase	Cytidylate kinase	2729	0.223683	0.018933	1.9e-31	0.0478284	0.0481149	0.0371088	0.186574	0.260792
nptx19256783	Q15818	SL012506	Neuronal pentraxin-1	NPTX1	2729	-0.221712	0.0188416	3.24e-31	0.0490029	0.0446683	0.0369295	-0.258642	-0.184783
ndufb41067793	O95168	SL007990	NADH dehydrogenase [ubiquinone] 1 beta subcomplex subunit 4	NDUB4	2729	-0.222395	0.0189322	4.07e-31	0.0472694	0.0461292	0.0371071	-0.259502	-0.185288
olfml38660333	Q9NRN5	SL009409	Olfactomedin-like protein 3	OLFL3	2729	0.22159	0.0188681	4.2e-31	0.0478364	0.044512	0.0369815	0.184609	0.258571
impad19231233	Q9NX62	SL017105	Inositol monophosphatase 3	IMPA3	2729	-0.219631	0.0187297	5.13e-31	0.0473751	0.048032	0.0367102	-0.256341	-0.182921
adamts154533762	Q8TE58	SL012740	A disintegrin and metalloproteinase with thrombospondin motifs 15	ATS15	2729	0.218472	0.0186745	6.98e-31	0.047624	0.0476196	0.0366021	0.18187	0.255074
klk148620563	Q9P0G3	SL003919	Kallikrein-14	kallikrein 14	2729	-0.221063	0.0189034	7.34e-31	0.0469188	0.0452788	0.0370506	-0.258113	-0.184012
brf15384673	Q92994	SL016130	Transcription factor IIIB 90 kDa subunit	BRF-1	2729	-0.222112	0.0190075	8.11e-31	0.0468341	0.0456007	0.0372546	-0.259367	-0.184857
npipb3995423	Q92617	SL019214	Nuclear pore complex-interacting protein family member B3	NPPL3	2729	-0.218788	0.0187551	1.01e-30	0.0466952	0.0452999	0.0367601	-0.255548	-0.182028
sec11c10658283	Q9BY50	SL018820	Signal peptidase complex catalytic subunit SEC11C	SC11C	2729	-0.219927	0.0189018	1.42e-30	0.0464615	0.0466603	0.0370476	-0.256975	-0.182879
rdh1612881173	O75452	SL019970	Retinol dehydrogenase 16	RDH16	2729	0.218818	0.0188713	2.22e-30	0.0464676	0.0438936	0.0369877	0.18183	0.255806
igdcc497931453	Q8TDY8	SL019123	Immunoglobulin superfamily DCC subclass member 4	IGDC4	2729	-0.214987	0.0185799	2.91e-30	0.0458176	0.0449645	0.0364165	-0.251403	-0.17857
tp53i1113022203	O14683	SL019515	Tumor protein p53-inducible protein 11	P5I11	2729	0.217618	0.0188119	3.01e-30	0.0459044	0.0461899	0.0368714	0.180747	0.254489
chi3l29383243	Q15782	SL012505	Chitinase-3-like protein 2	CH3L2	2729	-0.218816	0.0189268	3.25e-30	0.0457391	0.04542	0.0370966	-0.255912	-0.181719
fstl33438102	O95633	SL009324	Follistatin-related protein 3	FSTL3	2729	0.21673	0.0187512	3.36e-30	0.045819	0.0444677	0.0367523	0.179977	0.253482
fam3b917763	P58499	SL007306	Protein FAM3B	FAM3B	2729	-0.217035	0.0187788	3.38e-30	0.046077	0.0467587	0.0368064	-0.253841	-0.180228
nxph3605463	O95157	SL012391	Neurexophilin-3	NXPH3	2729	0.218453	0.0189508	4.72e-30	0.0455522	0.0447992	0.0371435	0.181309	0.255596
magi214066493	Q86UL8	SL020306	Membrane-associated guanylate kinase	WW and PDZ domain-containing protein 2	2729	0.218436	0.0190071	6.96e-30	0.0454226	0.0435292	0.037254	0.181182	0.25569
rgmb333181	Q6NW40	SL010468	RGM domain family member B	RGMB	2729	-0.215639	0.0187929	8.47e-30	0.0452078	0.0454686	0.036834	-0.252473	-0.178805
postn6645533	Q15063	SL005084	Periostin	Periostin	2729	-0.212521	0.0185339	9.24e-30	0.0455957	0.0438001	0.0363265	-0.248847	-0.176194
klk53201492	Q9Y337	SL003863	Kallikrein-5	kallikrein 5	2729	0.215535	0.018844	1.27e-29	0.0450438	0.0439958	0.0369343	0.178601	0.25247
prss13049612	P07477	SL000603	Trypsin-1	Trypsin	2729	-0.21752	0.0190188	1.28e-29	0.0448292	0.0437361	0.0372769	-0.254797	-0.180243
ager4125522	Q15109	SL003680	Advanced glycosylation end product-specific receptor	soluble	2729	-0.213429	0.0187876	2.97e-29	0.0441916	0.0436273	0.0368237	-0.250253	-0.176606
leap2570813	Q969E1	SL007589	Liver-expressed antimicrobial peptide 2	LEAP2	2729	0.207646	0.018296	3.35e-29	0.0471486	0.0435781	0.0358601	0.171785	0.243506
cd200r193821103	Q8TD46	SL014288	Cell surface glycoprotein CD200 receptor 1	MO2R1	2729	-0.213596	0.0188376	3.75e-29	0.0466376	0.0447396	0.0369218	-0.250518	-0.176675
mfap29294453	P55001	SL012443	Microfibrillar-associated protein 2	MFAP2	2729	0.211222	0.0187131	6.57e-29	0.0436161	0.0432859	0.0366777	0.174544	0.247899
kcna101304273	Q16322	SL019583	Potassium voltage-gated channel subfamily A member 10	KCA10	2729	-0.211135	0.0187194	7.2e-29	0.0436925	0.0439256	0.03669	-0.247825	-0.174445
defb11983701023	Q8N690	SL012695	Beta-defensin 119	DB119	2729	0.213911	0.0190359	1.13e-28	0.0435118	0.0427468	0.0373104	0.176601	0.251222
gria4107601073	P48058	SL018367	Glutamate receptor 4	GRIA4	2729	0.210844	0.0188259	1.7e-28	0.0432821	0.0419151	0.0368987	0.173945	0.247742
cend178431523	Q8N111	SL018277	Cell cycle exit and neuronal differentiation protein 1	CEND	2729	0.211006	0.0188942	2.4e-28	0.0435458	0.0410654	0.0370327	0.173973	0.248039
fam150b628473	Q6UX46	SL012605	Protein FAM150B	F150B	2729	0.210099	0.0188528	3.09e-28	0.0441099	0.041153	0.0369516	0.173148	0.247051
bmp13348492	P13497	SL003994	Bone morphogenetic protein 1	BMP-1	2729	0.209013	0.0188034	4.19e-28	0.0428696	0.0406663	0.0368547	0.172159	0.245868
fam20a6433573	Q96MK3	SL012782	Protein FAM20A	FA20A	2729	0.211033	0.0189912	4.35e-28	0.0423377	0.0416992	0.0372228	0.17381	0.248256
layn2635612	Q6UX15	SL004646	Layilin	Layilin	2729	-0.207864	0.0187583	6.06e-28	0.0430496	0.0400654	0.0367662	-0.24463	-0.171098
tnc415532	P24821	SL003198	Tenascin	Tenascin	2729	-0.208196	0.0187931	6.25e-28	0.0420962	0.0413718	0.0368346	-0.24503	-0.171361
cx3cl12827232	P78423	SL000427	Fractalkine	Fractalkine/CX3CL-1	2729	-0.208776	0.0188753	7.54e-28	0.0419379	0.0418856	0.0369957	-0.245772	-0.17178
sod3846323	P08294	SL003672	Extracellular superoxide dismutase [Cu-Zn]	SOD3	2729	-0.205608	0.0186001	8.09e-28	0.0459464	0.04614	0.0364562	-0.242064	-0.169152
bmpr1a485961	P36894	SL004080	Bone morphogenetic protein receptor type-1A	BMPR1A	2729	-0.210794	0.0190759	8.43e-28	0.0420966	0.040927	0.0373887	-0.248183	-0.173405
dcbld2933823	Q96PD2	SL012786	Discoidin	CUB and LCCL domain-containing protein 2	2729	-0.207718	0.0188117	9.21e-28	0.0419977	0.042402	0.0368709	-0.244588	-0.170847
reg3a9277163	Q06141	SL002648	Regenerating islet-derived protein 3-alpha	PAP1	2729	-0.206141	0.0186694	9.25e-28	0.0424009	0.0416236	0.0365921	-0.242733	-0.169549
ece18767443	P42892	SL004060	Endothelin-converting enzyme 1	Endothelin-converting enzyme 1	2729	-0.208795	0.0189442	1.14e-27	0.0416256	0.0412755	0.0371306	-0.245926	-0.171664
col28a11070213	Q2UY09	SL012521	Collagen alpha-1(XXVIII) chain	COSA1	2729	0.206905	0.0187767	1.17e-27	0.0418831	0.0407941	0.0368024	0.170103	0.243708
cast302652	P20810	SL000338	Calpastatin	Calpastatin	2729	-0.204442	0.0185567	1.2e-27	0.0419481	0.0426398	0.0363711	-0.240813	-0.168071
grid212758473	O43424	SL019871	Glutamate receptor ionotropic	delta-2	2729	-0.20732	0.0188459	1.43e-27	0.0417104	0.0422196	0.0369379	-0.244258	-0.170382
pcbd1113131003	P61457	SL008857	Pterin-4-alpha-carbinolamine dehydratase	PHS	2729	0.207986	0.0189262	1.61e-27	0.0418813	0.0395968	0.0370954	0.17089	0.245081
clu4542242	P10909	SL001896	Clusterin	Clusterin	2729	-0.207375	0.0188742	1.65e-27	0.0413848	0.0413438	0.0369933	-0.244369	-0.170382
nagpa11208153	Q9UK23	SL019369	N-acetylglucosamine-1-phosphodiester alpha-N-acetylglucosaminidase	NAGPA	2729	-0.205097	0.0186801	1.79e-27	0.0414695	0.0414848	0.0366129	-0.24171	-0.168484
chga8476113	P10645	SL002762	Chromogranin-A	CgA	2729	-0.202661	0.0184791	2.04e-27	0.0428005	0.0423667	0.036219	-0.23888	-0.166442
rab35135141213	Q15286	SL005732	Ras-related protein Rab-35	Rab-1C	2729	-0.208685	0.0190379	2.16e-27	0.0411913	0.040689	0.0373143	-0.246	-0.171371
ppp1r81303913	Q12972	SL019546	Nuclear inhibitor of protein phosphatase 1	PP1R8	2729	-0.207313	0.0189361	2.5e-27	0.0412459	0.0407941	0.0371147	-0.244428	-0.170199
fam3b5618503	P58499	SL007306	Protein FAM3B	FAM3B	2729	-0.204951	0.0187981	4.03e-27	0.0410645	0.0417603	0.0368442	-0.241795	-0.168106
serpinf17735173	P36955	SL003066	Pigment epithelium-derived factor	PEDF	2729	0.206115	0.0189357	4.85e-27	0.0407315	0.0402638	0.037114	0.169001	0.243229
reg411102223	Q9BYZ8	SL012561	Regenerating islet-derived protein 4	REG4	2729	-0.204968	0.0188786	6.5e-27	0.0407543	0.0412858	0.0370021	-0.24197	-0.167966
edn212574363	P20800	SL000405	Endothelin 2	Endothelin 2	2729	0.201063	0.0186098	1.13e-26	0.0402085	0.0391798	0.0364751	0.164588	0.237538
dnajb148037533	Q8TBM8	SL018412	DnaJ homolog subfamily B member 14	DJB14	2729	-0.203388	0.018884	1.61e-26	0.0405046	0.0400887	0.0370125	-0.240401	-0.166376
itgavitgb54917621	P18084	SL003182	Integrin alpha-V: beta-5 complex	Integrin aVb5	2729	-0.202604	0.018826	1.76e-26	0.0411539	0.0397754	0.036899	-0.239503	-0.165705
oxt8356883	P01178	SL009326	Oxytocin-neurophysin 1	NEU1	2729	0.197867	0.018399	1.91e-26	0.0515101	0.0437451	0.0360621	0.161804	0.233929
sod25008511	P04179	SL001815	Superoxide dismutase [Mn]	mitochondrial	2729	-0.202616	0.0188521	2.04e-26	0.0402689	0.040533	0.0369501	-0.239566	-0.165666
ment5744123	Q9BUN1	SL017113	Protein MENT	CA056	2729	-0.199953	0.01861	2.11e-26	0.0397851	0.0388592	0.0364755	-0.236428	-0.163477
ftcd9213243	O95954	SL018900	Formimidoyltransferase-cyclodeaminase	FTCD	2729	0.198994	0.0185215	2.12e-26	0.0399517	0.0384437	0.0363021	0.162692	0.235296
ptprs6049643	Q13332	SL006532	Receptor-type tyrosine-protein phosphatase S	PTPRS	2729	-0.201419	0.0188323	3.51e-26	0.039278	0.0385668	0.0369113	-0.23833	-0.164507
c4ac4b4481342	P0C0L5	SL000316	Complement C4	C4	2729	0.201053	0.0188027	3.61e-26	0.039341	0.0381572	0.0368534	0.1642	0.237906
fgf13486582	P05230	SL000299	Fibroblast growth factor 1	b-ECGF	2729	0.20105	0.0188821	5.75e-26	0.0390917	0.037724	0.037009	0.164041	0.238059
psd2911873	Q9BQI7	SL018816	PH and SEC7 domain-containing protein 2	PSD2	2729	-0.200614	0.018875	7e-26	0.0389368	0.0393301	0.036995	-0.237609	-0.163619
angptl111142113	O95841	SL012396	Angiopoietin-related protein 1	ANGL1	2729	-0.199221	0.0187752	8.4e-26	0.0387171	0.0383543	0.0367994	-0.236021	-0.162422
ccl12770512	P22362	SL003176	C-C motif chemokine 1	I-309	2729	-0.199055	0.0188052	1.09e-25	0.0385352	0.0388036	0.0368583	-0.235913	-0.162196
pear18275313	Q5VY43	SL018435	Platelet endothelial aggregation receptor 1	PEAR1	2729	-0.199598	0.0188605	1.12e-25	0.0384685	0.0387029	0.0369665	-0.236564	-0.162631
fyn455032	P06241	SL006913	Tyrosine-protein kinase Fyn	FYN	2729	0.200154	0.0189159	1.14e-25	0.0389163	0.0383521	0.0370751	0.163079	0.237229
reg1a13095513	P05451	SL005357	Pancreatic stone protein	PSP	2729	-0.201171	0.0191279	2.19e-25	0.0382077	0.0377751	0.0374906	-0.238661	-0.16368
nudt16l112497293	Q9BRJ7	SL015180	Protein syndesmos	SDOS	2729	0.196559	0.018797	4.04e-25	0.0381989	0.0390844	0.0368421	0.159717	0.233401
kras5193513	P01116	SL002542	GTPase KRas	K-ras	2729	0.19815	0.0189583	4.26e-25	0.0375024	0.0374556	0.0371583	0.160992	0.235309
cbln19313273	P23435	SL017250	Cerebellin-1	CBLN1	2729	-0.197368	0.0188932	4.49e-25	0.0375113	0.0378259	0.0370307	-0.234398	-0.160337
stox111918543	Q6ZVD7	SL019060	Storkhead-box protein 1	STOX1	2729	-0.198574	0.0190086	4.49e-25	0.0375154	0.0367311	0.0372569	-0.235831	-0.161317
jakmip39068173	Q5VZ66	SL018805	Janus kinase and microtubule-interacting protein 3	JKIP3	2729	-0.197733	0.0189416	4.84e-25	0.0388074	0.0345749	0.0371255	-0.234859	-0.160608
stk163471491	O75716	SL010517	Serine/threonine-protein kinase 16	STK16	2729	-0.19772	0.0189401	4.84e-25	0.0373992	0.0371886	0.0371226	-0.234843	-0.160598
clk211327563	P49760	SL019430	Dual specificity protein kinase CLK2	CLK2	2729	-0.198933	0.0190604	4.95e-25	0.0375064	0.0371468	0.0373583	-0.236292	-0.161575
omd572513	Q99983	SL008574	Osteomodulin	OMD	2729	-0.196577	0.0188548	5.54e-25	0.0375078	0.0372992	0.0369554	-0.233533	-0.159622
ccl11530173	P51671	SL000406	Eotaxin	Eotaxin	2729	-0.19802	0.0190452	7.39e-25	0.0372562	0.0377364	0.0373286	-0.235348	-0.160691
arhgef713932453	Q14155	SL005746	Rho guanine nucleotide exchange factor 7	COOL-1	2729	-0.197636	0.0190304	8.35e-25	0.0375903	0.0384911	0.0372997	-0.234936	-0.160337
rabepk13599153	Q7Z6M1	SL020211	Rab9 effector protein with kelch motifs	RABEK	2729	-0.196578	0.0189465	9.21e-25	0.0372295	0.0378545	0.037135	-0.233713	-0.159443
ins4883562	P01308	SL000021	Insulin	Insulin	2729	0.197623	0.0190507	9.39e-25	0.037648	0.0353461	0.0373394	0.160284	0.234962
adam23704923	O75077	SL015911	Disintegrin and metalloproteinase domain-containing protein 23	ADAM 23	2729	-0.195673	0.0188748	1e-24	0.0380118	0.0390669	0.0369947	-0.232668	-0.158678
amy1a79181143	P04745	SL005114	Alpha-amylase 1	Amylase	2729	-0.197986	0.0190998	1.01e-24	0.0369495	0.036836	0.0374357	-0.235422	-0.16055
ftmt804893	Q8N4E7	SL018378	Ferritin	mitochondrial	2729	0.196353	0.0189942	1.35e-24	0.0368241	0.0357755	0.0372286	0.159124	0.233581
cst24324332	P09228	SL008516	Cystatin-SA	CYTT	2729	-0.198173	0.0191713	1.36e-24	0.0367339	0.0369321	0.0375758	-0.235749	-0.160598
tff34721542	Q07654	SL006119	Trefoil factor 3	TFF3	2729	-0.180158	0.0174392	1.45e-24	0.139889	0.0162527	0.0341809	-0.214338	-0.145977
cyr61626493	O00622	SL010428	Protein CYR61	CYR61	2729	0.196538	0.019029	1.48e-24	0.0367726	0.0356029	0.0372968	0.159241	0.233835
mmp92579175	P14780	SL000527	Matrix metalloproteinase-9	MMP-9	2729	0.196884	0.0190661	1.51e-24	0.036638	0.0360592	0.0373696	0.159515	0.234254
fstl1131121793	Q12841	SL009349	Follistatin-related protein 1	FSTL1	2729	-0.193876	0.0187879	1.62e-24	0.0367724	0.0370558	0.0368243	-0.230701	-0.157052
selplg1126683	Q14242	SL007418	P-selectin glycoprotein ligand 1	SELPL	2729	-0.193463	0.0188556	2.92e-24	0.0362784	0.0367316	0.0369569	-0.23042	-0.156506
c14orf936439593	Q9H972	SL017431	Uncharacterized protein C14orf93	CN093	2729	0.190897	0.0187129	5.25e-24	0.0358634	0.0364047	0.0366772	0.15422	0.227575
gxylt1822913	Q4G148	SL018440	Glucoside xylosyltransferase 1	GXLT1	2729	-0.193436	0.0189705	5.5e-24	0.0360659	0.0366257	0.0371821	-0.230618	-0.156254
dner9769483	Q8NFT8	SL008968	Delta and Notch-like epidermal growth factor-related receptor	DNER	2729	-0.193599	0.0190324	7.02e-24	0.0358526	0.0364807	0.0373035	-0.230902	-0.156295
nrp1321432	O14786	SL006397	Neuropilin-1	NRP1	2729	-0.191132	0.0188078	7.72e-24	0.0354778	0.0352828	0.0368633	-0.227995	-0.154269
pcdha47157223	Q9UN74	SL018095	Protocadherin alpha-4	PCDA4	2729	-0.189959	0.0187358	9.75e-24	0.0354655	0.0360312	0.0367222	-0.226681	-0.153236
lrrn11158623	Q6UXK5	SL015032	Leucine-rich repeat neuronal protein 1	LRRN1	2729	-0.192899	0.0190274	9.82e-24	0.0365001	0.0372988	0.0372936	-0.230193	-0.155605
klk123199542	Q9UKR0	SL003916	Kallikrein-12	kallikrein 12	2729	-0.190251	0.0187786	1.05e-23	0.0352912	0.0349163	0.036806	-0.227057	-0.153445
ca43177492	P22748	SL010369	Carbonic anhydrase 4	Carbonic Anhydrase IV	2729	-0.191119	0.0188926	1.22e-23	0.03515	0.0347894	0.0370295	-0.228148	-0.154089
cryzl19207603	O95825	SL018887	Quinone oxidoreductase-like protein 1	QORL1	2729	0.191331	0.0189264	1.3e-23	0.0351116	0.0348767	0.0370958	0.154235	0.228427
defb103a5679163	P81534	SL004534	Beta-defensin 103	HBD-3	2729	0.191884	0.0189813	1.31e-23	0.0351169	0.0350385	0.0372034	0.154681	0.229087
arhgef10906133	O15013	SL018810	Rho guanine nucleotide exchange factor 10	ARHGA	2729	0.189231	0.0187449	1.5e-23	0.0361163	0.0367776	0.0367401	0.152491	0.225971
muc1917633	P15941	SL000001	Mucin-1	MUC1	2729	-0.191678	0.0190247	1.82e-23	0.034922	0.0348806	0.0372884	-0.228966	-0.154389
mt1f10416793	P04733	SL014687	Metallothionein-1F	MT1F	2729	-0.189674	0.0188427	1.99e-23	0.035129	0.0337968	0.0369316	-0.226606	-0.152743
c92292174	P02748	SL000325	Complement component C9	C9	2729	0.192683	0.0191425	2e-23	0.035047	0.0357302	0.0375193	0.155163	0.230202
osm14063173	P13725	SL000530	Oncostatin-M	OSM	2729	0.190254	0.0189098	2.09e-23	0.0353933	0.0359629	0.0370631	0.153191	0.227317
cd93141362343	Q9NPY3	SL007696	Complement component C1q receptor	C1QR1	2729	-0.189453	0.0188328	2.12e-23	0.0348064	0.0350366	0.0369122	-0.226366	-0.152541
cycs2942502	P99999	SL000396	Cytochrome c	Cytochrome c	2729	-0.190305	0.0189174	2.12e-23	0.0352698	0.0338586	0.0370781	-0.227383	-0.153226
crabp111967233	P29762	SL013765	Cellular retinoic acid-binding protein 1	RABP1	2729	-0.190604	0.0189625	2.29e-23	0.034768	0.0340439	0.0371665	-0.227771	-0.153438
ltaltb3506491	P01374	SL000508	Lymphotoxin alpha2:beta1	Lymphotoxin a2/b1	2729	-0.190157	0.0189174	2.29e-23	0.0349608	0.0356616	0.0370781	-0.227235	-0.153079
hspa1l12041333	P34931	SL013773	Heat shock 70 kDa protein 1-like	HS71L	2729	-0.189551	0.0188845	2.64e-23	0.0351955	0.0332082	0.0370136	-0.226565	-0.152538
ide3197702	P14735	SL007122	Insulin-degrading enzyme	IDE	2729	-0.190547	0.0189971	2.83e-23	0.0349762	0.0357101	0.0372342	-0.227781	-0.153313
map2k2362834	P36507	SL010501	Dual specificity mitogen-activated protein kinase kinase 2	MP2K2	2729	0.191388	0.0191051	3.2e-23	0.0346064	0.0345913	0.0374459	0.153942	0.228834
bach112451623	O14867	SL018858	Transcription regulator protein BACH1	BACH1	2729	-0.190847	0.0190976	4.06e-23	0.0343258	0.0339357	0.0374314	-0.228278	-0.153415
macrod1136533353	Q9BQ69	SL020203	O-acetyl-ADP-ribose deacetylase MACROD1	MACD1	2729	-0.188184	0.0188692	4.94e-23	0.0348702	0.0322804	0.0369836	-0.225168	-0.151201
vrk11255353	Q99986	SL010954	Serine/threonine-protein kinase VRK1	VRK1	2729	0.187637	0.0188373	5.56e-23	0.0341082	0.033615	0.0369212	0.150716	0.224558
ccl25270552	O15444	SL003197	C-C motif chemokine 25	TECK	2729	0.189338	0.019025	6.05e-23	0.0341787	0.0332319	0.0372889	0.152049	0.226627
figf1470513	O43915	SL003320	Vascular endothelial growth factor D	VEGF-D	2729	-0.187222	0.0188158	6.16e-23	0.0348653	0.0347415	0.036879	-0.224101	-0.150343
gdf1112060283	O95390	SL004345	Growth/differentiation factor 11	GDF-11	2729	-0.188029	0.0189002	6.27e-23	0.0340189	0.0336081	0.0370445	-0.225074	-0.150985
colec114430443	Q9BWP8	SL006713	Collectin-11	Collectin Kidney 1	2729	-0.190852	0.0191951	6.63e-23	0.0340093	0.0337924	0.0376224	-0.228474	-0.153229
pxdn1346313	Q92626	SL007573	peroxidasin homolog (Drosophila)	PXDN	2729	0.183685	0.0184758	6.68e-23	0.0382851	0.032109	0.0362126	0.147472	0.219897
ngfr837453	P08138	SL004638	Tumor necrosis factor receptor superfamily member 16	NGF R	2729	0.183648	0.0185415	9.57e-23	0.0339271	0.0332012	0.0363413	0.147307	0.21999
cxcl123516602	P48061	SL004712	Stromal cell-derived factor 1	SDF-1	2729	-0.187842	0.0190303	1.33e-22	0.0337084	0.0325473	0.0372994	-0.225141	-0.150542
bcl2l14423772	Q07817	SL003674	Bcl-2-like protein 1	BCL2-like 1 protein	2729	-0.187238	0.0189759	1.38e-22	0.0338636	0.0322762	0.0371927	-0.22443	-0.150045
efna35759103	P52797	SL004139	Ephrin-A3	Ephrin-A3	2729	-0.185892	0.0188517	1.46e-22	0.0336937	0.0322699	0.0369493	-0.222841	-0.148942
enpp5655653	Q9UJA9	SL012863	Ectonucleotide pyrophosphatase/phosphodiesterase family member 5	ENPP5	2729	-0.186073	0.0189071	1.76e-22	0.0333101	0.033506	0.037058	-0.223131	-0.149015
bmp68459103	P22004	SL003993	Bone morphogenetic protein 6	BMP-6	2729	-0.184055	0.0187315	2.04e-22	0.0333462	0.0338947	0.0367137	-0.220769	-0.147342
egfr267711	P00533	SL002644	Epidermal growth factor receptor	ERBB1	2729	-0.185881	0.0189342	2.22e-22	0.0337502	0.0347507	0.0371109	-0.222992	-0.14877
xrcc6283514	P12956	SL004301	X-ray repair cross-complementing protein 6	Ku70	2729	0.185699	0.0189372	2.47e-22	0.0339244	0.0313466	0.0371169	0.148582	0.222816
gbp678181013	Q6ZN66	SL018271	Guanylate-binding protein 6	GBP6	2729	-0.185631	0.0189721	3.04e-22	0.0329942	0.0335579	0.0371853	-0.222816	-0.148445
cst53803102	P28325	SL008382	Cystatin-D	CYTD	2729	-0.187152	0.0191724	3.78e-22	0.03275	0.0324867	0.0375778	-0.22473	-0.149574
sfrp277511213	Q96HF1	SL003769	Secreted frizzled-related protein 2	SARP-1	2729	-0.185731	0.0190394	4.02e-22	0.032939	0.0332454	0.0373172	-0.223049	-0.148414
c3orf186994193	Q9UK00	SL018001	Uncharacterized protein C3orf18	CC018	2729	-0.184186	0.0188878	4.16e-22	0.0326598	0.0327205	0.0370201	-0.221206	-0.147166
entpd6893213	O75354	SL014128	Ectonucleoside triphosphate diphosphohydrolase 6	ENTP6	2729	0.183936	0.0188668	4.25e-22	0.0335948	0.0313029	0.036979	0.146956	0.220915
gh210978393	P01242	SL009327	Growth hormone variant	SOM2	2729	-0.182013	0.018723	5.54e-22	0.0549298	0.0241739	0.036697	-0.21871	-0.145316
ilf312759473	Q12906	SL004792	Double-stranded RNA-binding protein 76	DRBP76	2729	0.184282	0.0189676	5.85e-22	0.0349537	0.0291218	0.0371765	0.147105	0.221458
ehbp112813183	Q8NDI1	SL006654	EH domain-binding protein 1	EHBP1	2729	-0.183177	0.0188941	7.12e-22	0.0323193	0.0322989	0.0370324	-0.220209	-0.146144
adamts3884523	O15072	SL012361	A disintegrin and metalloproteinase with thrombospondin motifs 3	ATS3	2729	-0.181015	0.0186725	7.17e-22	0.0323377	0.03276	0.0365981	-0.217613	-0.144417
pcsk113388573	P29120	SL012430	Neuroendocrine convertase 1	NEC1	2729	-0.183754	0.0189723	7.79e-22	0.0322221	0.0320317	0.0371856	-0.22094	-0.146569
sele347012	P16581	SL001945	E-Selectin	sE-Selectin	2729	0.181795	0.0187936	8.74e-22	0.032289	0.0314482	0.0368355	0.144959	0.21863
ube2g2919963	P60604	SL018946	Ubiquitin-conjugating enzyme E2 G2	UB2G2	2729	0.183586	0.0189921	9.32e-22	0.0322022	0.0327487	0.0372246	0.146362	0.220811
tagln975663	Q01995	SL008169	Transgelin	TAGL	2729	-0.1817	0.0188727	1.34e-21	0.0320447	0.031095	0.0369905	-0.21869	-0.144709
cd972822562	P48960	SL004726	CD97 antigen	CD97	2729	-0.180808	0.0188084	1.54e-21	0.0317561	0.0319376	0.0368645	-0.217672	-0.143943
relb1146493	Q01201	SL013813	Transcription factor RelB	RELB	2729	-0.182536	0.0190326	1.9e-21	0.0318663	0.0305286	0.0373039	-0.21984	-0.145233
boc432822	Q9BWV1	SL013490	Brother of CDO	BOC	2729	-0.181719	0.0189771	2.19e-21	0.0315469	0.0319954	0.0371951	-0.218914	-0.144524
ltf2780352	P02788	SL000496	Lactotransferrin	Lactoferrin	2729	0.181998	0.0190676	2.92e-21	0.0313818	0.0306804	0.0373725	0.144626	0.219371
hsp90aa1hsp90ab12625534	P07900	SL017612	Heat shock protein HSP 90-alpha/beta	HSP 90a/b	2729	0.180956	0.0189598	2.94e-21	0.0338926	0.0345995	0.0371612	0.143795	0.218117
cant1648013	Q8WVQ1	SL007555	Soluble calcium-activated nucleotidase 1	CANT1	2729	0.182043	0.0190804	3.03e-21	0.0314712	0.0322152	0.0373976	0.144646	0.219441
nsdhl8038413	Q15738	SL014973	Sterol-4-alpha-carboxylate 3-dehydrogenase	decarboxylating	2729	-0.179447	0.018834	3.42e-21	0.0312305	0.0309656	0.0369146	-0.216362	-0.142532
rhpn211439883	Q8IUC4	SL019482	Rhophilin-2	RHPN2	2729	-0.181654	0.0190662	3.43e-21	0.0313372	0.0319486	0.0373698	-0.219024	-0.144284
ccl223508783	O00626	SL003187	C-C motif chemokine 22	MDC	2729	0.179767	0.0188782	3.6e-21	0.0312228	0.0308438	0.0370013	0.142765	0.216768
aldh1a11126583	P00352	SL005674	Retinal dehydrogenase 1	Retinal dehydrogenase 1	2729	0.176331	0.0185227	3.69e-21	0.0312915	0.0319893	0.0363044	0.140026	0.212635
pik3cg3391102	P48736	SL007250	Phosphatidylinositol 4	5-bisphosphate 3-kinase catalytic subunit gamma isoform	2729	-0.180903	0.0190294	4.17e-21	0.0311123	0.0309692	0.0372976	-0.218201	-0.143605
postn3457571	Q15063	SL005084	Periostin	Periostin	2729	-0.176624	0.0185818	4.22e-21	0.0311571	0.0313211	0.0364204	-0.213045	-0.140204
zap704476222	P43403	SL010519	Tyrosine-protein kinase ZAP-70	ZAP70	2729	-0.17989	0.0189348	4.41e-21	0.031077	0.0307171	0.0371121	-0.217002	-0.142777
pcdhb2107482163	Q9Y5E7	SL018468	Protocadherin beta-2	PCDB2	2729	-0.177449	0.0186789	4.43e-21	0.031378	0.029774	0.0366107	-0.214059	-0.140838
mxra8700213	Q9BRK3	SL017989	Matrix-remodeling-associated protein 8	MXRA8	2729	0.179737	0.0189207	4.45e-21	0.0311181	0.0315576	0.0370846	0.142652	0.216821
ighmigjigkigl3069523	P01871	SL000468	Immunoglobulin M	IgM	2729	-0.17994	0.0189657	4.97e-21	0.0309747	0.0314489	0.0371728	-0.217112	-0.142767
crisp29282123	P16562	SL009427	Cysteine-rich secretory protein 2	CRIS2	2729	-0.180757	0.0191413	7.49e-21	0.0307658	0.0308482	0.0375169	-0.218274	-0.14324
igfbp52685212	P24593	SL004676	Insulin-like growth factor-binding protein 5	IGFBP-5	2729	-0.179483	0.0190068	7.51e-21	0.0310036	0.0296695	0.0372533	-0.216736	-0.14223
pcdh151422813	Q96QU1	SL013522	Protocadherin-15	PCD15	2729	-0.179742	0.0190347	7.53e-21	0.0314029	0.0320161	0.037308	-0.21705	-0.142434
negr1705053	Q7Z3B1	SL008810	Neuronal growth regulator 1	NEGR1	2729	-0.178026	0.0188634	7.9e-21	0.0306236	0.03101	0.0369722	-0.214998	-0.141054
top12876742	P11387	SL004305	DNA topoisomerase 1	Topoisomerase I	2729	0.176157	0.0187178	1.01e-20	0.0305942	0.030238	0.0366868	0.13947	0.212843
tgfb33520581	P10600	SL000089	Transforming growth factor beta-3	TGF-b3	2729	0.177935	0.0189518	1.24e-20	0.0304097	0.0297166	0.0371455	0.140789	0.21508
fam107b4774623	Q9H098	SL016129	Protein FAM107B	FAM107B	2729	0.177164	0.0188879	1.35e-20	0.0323857	0.0330173	0.0370203	0.140144	0.214185
fstl19304273	Q12841	SL009349	Follistatin-related protein 1	FSTL1	2729	-0.17795	0.0189731	1.36e-20	0.0307774	0.030738	0.0371874	-0.215137	-0.140762
spink58028223	Q9NQ38	SL009201	Serine protease inhibitor Kazal-type 5	SPINK5	2729	-0.176365	0.0188153	1.43e-20	0.0310954	0.0321493	0.0368779	-0.213243	-0.139487
birc74561652	Q96CA5	SL004299	Baculoviral IAP repeat-containing protein 7 Isoform beta	Livin B	2729	0.1789	0.0190936	1.48e-20	0.0306305	0.0316021	0.0374234	0.141477	0.216324
bage3644263	Q86Y29	SL017445	B melanoma antigen 3	BAGE3	2729	-0.177519	0.0189544	1.53e-20	0.0306551	0.0315539	0.0371507	-0.214669	-0.140368
eda2826532	Q92838	SL004644	Ectodysplasin-A	secreted form	2729	-0.177749	0.018999	1.68e-20	0.0302728	0.0309618	0.0372381	-0.214987	-0.140511
cd969735443	P40200	SL019066	T-cell surface protein tactile	TACT	2729	0.177023	0.018924	1.7e-20	0.0301221	0.030656	0.0370911	0.139932	0.214114
c1orf2108088563	Q8IVY1	SL018384	Putative uncharacterized protein C1orf210	CA210	2729	0.178219	0.0190553	1.73e-20	0.0327564	0.0289495	0.0373484	0.14087	0.215567
atg712627973	O95352	SL019821	Ubiquitin-like modifier-activating enzyme ATG7	ATG7	2729	0.178125	0.0190477	1.75e-20	0.0307653	0.0283783	0.0373336	0.140791	0.215458
insl3572343	P51460	SL007263	Insulin-like 3	INSL3	2729	-0.178072	0.0190457	1.77e-20	0.0309295	0.029221	0.0373296	-0.215402	-0.140743
c93060432	P02748	SL000325	Complement component C9	C9	2729	0.17877	0.0191771	2.28e-20	0.030132	0.0309787	0.0375871	0.141183	0.216357
ttc178800143	Q96AE7	SL018688	Tetratricopeptide repeat protein 17	TTC17	2729	0.177784	0.0191053	2.66e-20	0.0299038	0.029861	0.0374465	0.140337	0.21523
ghrl8447113	Q9UBU3	SL004269	Appetite-regulating hormone	ghrelin	2729	-0.176701	0.0190075	2.89e-20	0.0299274	0.0300682	0.0372546	-0.213956	-0.139446
cntnap26965193	Q9UHC6	SL017948	Contactin-associated protein-like 2	CNTP2	2729	-0.1757	0.018917	3.12e-20	0.0296896	0.0294389	0.0370773	-0.212778	-0.138623
fabp54985111	Q01469	SL005352	Fatty acid-binding protein	epidermal	2729	0.175394	0.0189239	3.73e-20	0.0311106	0.0288419	0.0370909	0.138303	0.212484
ltbr2636102	P36941	SL000509	Tumor necrosis factor receptor superfamily member 3	Lymphotoxin b R	2729	-0.175216	0.0189271	4.11e-20	0.0294346	0.0296237	0.0370971	-0.212313	-0.138119
erp29498361	P30040	SL003522	Endoplasmic reticulum resident protein 29	ERP29	2729	0.176286	0.0190859	4.98e-20	0.0304498	0.0314976	0.0374084	0.138878	0.213694
m6pr10491213	P20645	SL017268	Cation-dependent mannose-6-phosphate receptor	MPRD	2729	-0.175466	0.0190011	5.07e-20	0.0294464	0.028635	0.0372422	-0.212708	-0.138224
crispld2569123	Q9H0B8	SL008669	Cysteine-rich secretory protein LCCL domain-containing 2	CRLD2	2729	0.177239	0.0191939	5.08e-20	0.0293068	0.0290134	0.0376201	0.139619	0.214859
tpm2447252	P07951	SL004908	Tropomyosin beta chain	Tropomyosin 2	2729	-0.174039	0.0189121	6.77e-20	0.029141	0.0286883	0.0370678	-0.211106	-0.136971
fndc5804153	Q8NAU1	SL018390	Fibronectin type III domain-containing protein 5	FNDC5	2729	0.174476	0.0189629	6.86e-20	0.0296527	0.0281937	0.0371672	0.137309	0.211644
nrp15542222	O14786	SL006397	Neuropilin-1	NRP1	2729	-0.175125	0.0190696	8.03e-20	0.0289629	0.0288682	0.0373763	-0.212501	-0.137748
defb108b5611563	Q8NET1	SL012710	Beta-defensin 108B	D108B	2729	0.176448	0.0192195	8.24e-20	0.0289483	0.0292662	0.0376702	0.138778	0.214118
cd148969493	P08571	SL018823	Monocyte differentiation antigen CD14	CD14	2729	-0.174167	0.0189745	8.36e-20	0.0289966	0.0285434	0.0371901	-0.211357	-0.136977
neo18900283	Q92859	SL007582	Neogenin	NEO1	2729	-0.173937	0.018953	8.49e-20	0.0294267	0.0297829	0.0371479	-0.211085	-0.13679
tor1aip110606343	Q5JTV8	SL018600	Torsin-1A-interacting protein 1	TOIP1	2729	0.173235	0.0189002	9.42e-20	0.0292392	0.0296763	0.0370444	0.13619	0.210279
flrt213122193	O43155	SL008360	Leucine-rich repeat transmembrane protein FLRT2	FLRT2	2729	-0.173014	0.0188889	9.96e-20	0.0289841	0.0297362	0.0370223	-0.210037	-0.135992
ccl33040591	P10147	SL000519	C-C motif chemokine 3	MIP-1a	2729	0.175481	0.0192493	1.47e-19	0.0291461	0.0275425	0.0377286	0.137752	0.213209
tnfrsf1b3152571	P20333	SL001800	Tumor necrosis factor receptor superfamily member 1B	TNF sR-II	2729	0.174338	0.0191384	1.56e-19	0.0287688	0.0291806	0.0375113	0.136827	0.211849
gcnt410854153	Q9P109	SL018620	Beta-1	3-galactosyl-O-glycosyl-glycoprotein beta-1	2729	-0.17323	0.0190255	1.62e-19	0.0296077	0.0269636	0.03729	-0.21052	-0.13594
gpnmb828983	Q14956	SL007429	Transmembrane glycoprotein NMB	GPNMB	2729	-0.172395	0.0190306	2.45e-19	0.028328	0.0289723	0.0372999	-0.209695	-0.135095
matn2332522	O00339	SL010465	Matrilin-2	MATN2	2729	-0.170607	0.0188342	2.46e-19	0.0285871	0.0294927	0.036915	-0.207522	-0.133692
anxa1013605163	Q9UJ72	SL015314	Annexin A10	ANX10	2729	-0.172399	0.0190342	2.49e-19	0.0282631	0.02765	0.0373071	-0.209706	-0.135092
cdnf4962521	Q49AH0	SL012538	Cerebral dopamine neurotrophic factor	ARMEL	2729	-0.171516	0.0189443	2.57e-19	0.0284706	0.0293867	0.0371309	-0.208646	-0.134385
vav398301093	Q9UKW4	SL019151	Guanine nucleotide exchange factor VAV3	VAV3	2729	0.171503	0.0189594	2.75e-19	0.0286426	0.0292886	0.0371605	0.134342	0.208663
tnfrsf11b8304503	O00300	SL002539	Tumor necrosis factor receptor superfamily member 11B	OPG	2729	-0.172103	0.0190305	2.81e-19	0.0282057	0.0289028	0.0372997	-0.209403	-0.134804
scn2b8353153	O60939	SL018464	Sodium channel subunit beta-2	SCN2B	2729	-0.16985	0.0187978	3.01e-19	0.0284985	0.0280482	0.0368437	-0.206694	-0.133006
cilp571723	O75339	SL004657	Cartilage intermediate layer protein 1	CILP	2729	0.1719	0.0190264	3.04e-19	0.0280395	0.0284473	0.0372917	0.134608	0.209191
pitpnb12484673	P48739	SL011194	Phosphatidylinositol transfer protein beta isoform	PIPNB	2729	-0.170988	0.0189491	3.36e-19	0.0279913	0.0281817	0.0371403	-0.208129	-0.133848
lman27638303	Q12907	SL005403	Vesicular integral-membrane protein VIP36	Lectin	2729	0.171061	0.0189733	3.59e-19	0.0280141	0.0273973	0.0371876	0.133873	0.208248
dsc213126523	Q02487	SL008631	Desmocollin-2	DSC2	2729	-0.171287	0.0190181	3.9e-19	0.0279594	0.028347	0.0372754	-0.208563	-0.134012
lcp197491903	P13796	SL004609	Plastin-2	L-plastin	2729	0.170306	0.0189677	4.99e-19	0.0277538	0.0272518	0.0371766	0.13313	0.207483
cxcl12233021	P48061	SL004712	Stromal cell-derived factor 1	SDF-1	2729	-0.171591	0.0191824	6.7e-19	0.0276569	0.0283382	0.0375975	-0.209189	-0.133994
micall21289113	Q8IY33	SL019924	MICAL-like protein 2	MILK2	2729	-0.170181	0.0190246	6.7e-19	0.0276352	0.0277714	0.0372883	-0.207469	-0.132892
tf4162542	P02787	SL000601	Serotransferrin	Transferrin	2729	-0.170147	0.0190349	7.1e-19	0.0274655	0.0271657	0.0373085	-0.207456	-0.132839
rad512871732	Q06609	SL006922	DNA repair protein RAD51 homolog 1	RAD51	2729	-0.169627	0.0189794	7.18e-19	0.027469	0.0280036	0.0371996	-0.206827	-0.132427
klk133200492	Q9UKR3	SL003918	Kallikrein-13	kallikrein 13	2729	-0.168855	0.0189012	7.43e-19	0.0275668	0.0270138	0.0370464	-0.205901	-0.131808
fam189a25719663	Q15884	SL014977	Protein FAM189A2	CI061	2729	0.169994	0.0190382	7.72e-19	0.0278473	0.0284655	0.0373148	0.132679	0.207309
hgd9832333	Q93099	SL008953	Homogentisate 1	2-dioxygenase	2729	0.170507	0.0191065	8.07e-19	0.0282309	0.0267473	0.0374487	0.133059	0.207956
ca63352803	P23280	SL010288	Carbonic anhydrase 6	Carbonic anhydrase 6	2729	-0.168486	0.018888	8.34e-19	0.0273979	0.0280463	0.0370205	-0.205506	-0.131465
c2318622	P06681	SL002525	Complement C2	C2	2729	0.170914	0.0191606	8.36e-19	0.0273179	0.0274407	0.0375547	0.133359	0.208468
qdpr1125713	P09417	SL007095	Dihydropteridine reductase	DHPR	2729	0.169262	0.0189871	8.77e-19	0.0276065	0.0285346	0.0372147	0.132048	0.206477
hbq17965253	P09105	SL018342	Hemoglobin subunit theta-1	HBAT	2729	0.169101	0.0189737	8.94e-19	0.0274086	0.0279662	0.0371885	0.131913	0.20629
cd1635028591	Q86VB7	SL005764	Scavenger receptor cysteine-rich type 1 protein M130	sCD163	2729	0.170449	0.0191562	1.02e-18	0.0273459	0.0278189	0.0375462	0.132902	0.207995
adamts133175515	Q76LX8	SL006610	A disintegrin and metalloproteinase with thrombospondin motifs 13	ATS13	2729	-0.167345	0.0188256	1.09e-18	0.027492	0.0283304	0.0368983	-0.204244	-0.130447
kng1778413	P01042	SL017189	Kininogen-1	Kininogen	2729	0.166746	0.01876	1.1e-18	0.0272122	0.0276748	0.0367696	0.129976	0.203515
mpo2580832	P05164	SL001796	Myeloperoxidase	Myeloperoxidase	2729	0.169899	0.0191213	1.13e-18	0.0271543	0.0269205	0.0374778	0.132421	0.207376
mocs31422953	O95396	SL019900	Adenylyltransferase and sulfurtransferase MOCS3	MOCS3	2729	-0.169071	0.0191047	1.55e-18	0.0268996	0.0271845	0.0374453	-0.206516	-0.131626
st6galnac27823223	Q9UJ37	SL018255	Alpha-N-acetylgalactosaminide alpha-2	6-sialyltransferase 2	2729	-0.167759	0.018984	1.73e-18	0.0269245	0.0272931	0.0372087	-0.204968	-0.13055
ptgr11354373	Q14914	SL005407	NADP-dependent leukotriene B4 12-hydroxydehydrogenase	LTB4DH	2729	0.167681	0.019031	2.17e-18	0.0270637	0.0263567	0.0373007	0.13038	0.204981
pomgnt26359503	Q8NAT1	SL017427	Protein O-linked-mannose beta-1	4-N-acetylglucosaminyltransferase 2	2729	-0.166332	0.0188983	2.35e-18	0.0266688	0.0262823	0.0370406	-0.203373	-0.129292
lyg19243103	Q8N1E2	SL012687	Lysozyme g-like protein 1	LYG1	2729	0.16676	0.0189519	2.4e-18	0.0280528	0.0271407	0.0371457	0.129614	0.203905
ror2786193	Q01974	SL008955	Tyrosine-protein kinase transmembrane receptor ROR2	ROR2	2729	-0.166895	0.0189801	2.53e-18	0.0266069	0.0267747	0.0372011	-0.204096	-0.129694
hspa61367233	P17066	SL013017	Heat shock 70 kDa protein 6	HSP76	2729	-0.168446	0.0192417	3.54e-18	0.0273559	0.0257348	0.0377137	-0.20616	-0.130732
uqcc38228103	NA	NA	NA	NA	2729	-0.166134	0.0189917	3.74e-18	0.0264301	0.0265021	0.0372238	-0.203358	-0.12891
bpifb11124633	Q8TDL5	SL012736	BPI fold-containing family B member 1	LPLC1	2729	-0.167623	0.019163	3.76e-18	0.0262585	0.0261867	0.0375595	-0.205182	-0.130063
lad16407633	O00515	SL012352	Ladinin-1	LAD1	2729	0.166321	0.0190191	3.83e-18	0.0265169	0.0273578	0.0372774	0.129044	0.203598
ca10136662223	Q9NS85	SL010449	Carbonic anhydrase-related protein 10	Carbonic Anhydrase X	2729	-0.163816	0.0187536	4.17e-18	0.0263857	0.0265248	0.0367571	-0.200573	-0.127059
kal16603183	P23352	SL012426	Anosmin-1	KALM	2729	0.16499	0.0188905	4.21e-18	0.026273	0.0263225	0.0370254	0.127964	0.202015
hp305432	P00738	SL000437	Haptoglobin	Haptoglobin	2729	0.165913	0.0190054	4.36e-18	0.0321473	0.0276116	0.0372505	0.128662	0.203163
aimp12714782	Q12904	SL003334	Endothelial monocyte-activating polypeptide 2	EMAP-2	2729	0.166569	0.0190879	4.49e-18	0.026338	0.0262001	0.0374124	0.129157	0.203982
cd9311200523	Q9NPY3	SL007696	Complement component C1q receptor	C1QR1	2729	-0.164664	0.0189086	5.24e-18	0.0261758	0.0256292	0.0370609	-0.201725	-0.127603
b3gnt27980723	Q9NY97	SL018338	UDP-GlcNAc:betaGal beta-1	3-N-acetylglucosaminyltransferase 2	2729	-0.164346	0.0188961	5.77e-18	0.0263293	0.026621	0.0370364	-0.201382	-0.127309
st6gal1603523	P15907	SL009531	Beta-galactoside alpha-2	6-sialyltransferase 1	2729	0.16531	0.0190113	5.87e-18	0.0266841	0.0251827	0.0372622	0.128048	0.202572
bola284041023	Q9H3K6	SL010249	BolA-like protein 2	BolA-like protein 2	2729	0.161355	0.0185569	5.88e-18	0.0264606	0.0248199	0.0363716	0.124983	0.197726
pvrig6464403	Q6DKI7	SL017467	Transmembrane protein PVRIG	PVRIG	2729	0.165296	0.0190451	6.74e-18	0.0264393	0.02736	0.0373285	0.127967	0.202624
itih3714513	Q06033	SL006517	Inter-alpha-trypsin inhibitor heavy chain H3	ITIH3	2729	-0.165187	0.0191	8.75e-18	0.0257776	0.0255784	0.037436	-0.202623	-0.127751
clstn36291553	Q9BQT9	SL011368	Calsyntenin-3	Alcadein-beta	2729	0.162856	0.0188326	8.82e-18	0.0265339	0.0245208	0.0369118	0.125944	0.199768
nlgn180521153	Q8N2Q7	SL018410	Neuroligin-1	NLGN1	2729	-0.164574	0.0190454	9.32e-18	0.0256064	0.0258002	0.0373289	-0.201903	-0.127245
usb11132893	Q9BQ65	SL019433	U6 snRNA phosphodiesterase	USB1	2729	0.16459	0.0190969	1.13e-17	0.0258197	0.0262736	0.03743	0.12716	0.20202
c1rl934813	Q9NZP8	SL010648	Complement C1r subcomponent-like protein	C1RL1	2729	0.163719	0.0190286	1.28e-17	0.0265653	0.0240018	0.037296	0.126423	0.201015
osm2693203	P13725	SL000530	Oncostatin-M	OSM	2729	-0.163378	0.0189953	1.31e-17	0.0254144	0.0260141	0.0372308	-0.200609	-0.126148
insl65754763	Q9Y581	SL012879	Insulin-like peptide INSL6	INSL6	2729	0.162827	0.0189471	1.39e-17	0.0278046	0.0253475	0.0371362	0.125691	0.199963
nadk13624173	O95544	SL020213	NAD kinase	NADK	2729	0.164175	0.0191092	1.42e-17	0.0262887	0.0240824	0.0374541	0.126721	0.20163
prtn33514492	P24158	SL004008	Myeloblastin	Proteinase-3	2729	0.163259	0.0190247	1.55e-17	0.0252482	0.0256121	0.0372885	0.12597	0.200547
efnb15746373	P98172	SL008614	Ephrin-B1	EFNB1	2729	-0.16365	0.0190794	1.6e-17	0.0253702	0.0254433	0.0373955	-0.201046	-0.126255
cst614711273	Q15828	SL004438	Cystatin-M	Cystatin M	2729	-0.161675	0.0188775	1.79e-17	0.025165	0.0256531	0.0369999	-0.198675	-0.124675
guca2b622353	Q16661	SL008392	Guanylate cyclase activator 2B	GUC2B	2729	-0.161849	0.0189082	1.86e-17	0.025313	0.0254126	0.0370601	-0.198909	-0.124789
nps6390183	P0C0P6	SL012413	Neuropeptide S	NPS	2729	-0.162429	0.0190051	2.08e-17	0.0255038	0.0263184	0.03725	-0.199679	-0.125179
agrp2813112	O00253	SL006924	Agouti-related protein	ART	2729	-0.162611	0.0190312	2.12e-17	0.0256167	0.0265724	0.0373011	-0.199912	-0.125309
col6a311196313	P12111	SL004928	Collagen alpha-3(VI) chain	Collagen alpha-3(VI)	2729	0.160493	0.0187875	2.15e-17	0.0251843	0.0249626	0.0368235	0.123669	0.197316
mef2c8933843	Q06413	SL004784	Myocyte-specific enhancer factor 2C	MEF2C	2729	0.163746	0.0191949	2.38e-17	0.025209	0.0253737	0.0376221	0.126124	0.201368
psmd413568303	P55036	SL011203	26S proteasome non-ATPase regulatory subunit 4	PSMD4	2729	-0.161909	0.0189914	2.48e-17	0.0255482	0.023795	0.0372231	-0.199132	-0.124686
recql114312353	P46063	SL019447	ATP-dependent DNA helicase Q1	RECQ1	2729	0.161982	0.019007	2.55e-17	0.0250363	0.0257293	0.0372537	0.124728	0.199235
anapc711690473	Q9UJX3	SL019558	Anaphase-promoting complex subunit 7	APC7	2729	0.163752	0.0192342	2.74e-17	0.0263037	0.0230067	0.0376991	0.126053	0.201451
il36a1092873	Q9UHA7	SL005177	Interleukin-36 alpha	IL-1F6	2729	-0.161683	0.0189906	2.74e-17	0.0251212	0.0241424	0.0372216	-0.198905	-0.124461
gsta4146452533	O15217	SL020127	Glutathione S-transferase A4	GSTA4	2729	-0.162227	0.019059	2.78e-17	0.025044	0.0250031	0.0373556	-0.199583	-0.124871
stmn46267513	Q9H169	SL013269	Stathmin-4	STMN4	2729	0.159638	0.0187663	2.91e-17	0.0248244	0.0250731	0.0367819	0.122856	0.19642
dnajb13852192	P25685	SL000449	DnaJ homolog subfamily B member 1	HSP 40	2729	0.1627	0.0191408	3.07e-17	0.0253958	0.0263699	0.037516	0.125184	0.200216
atp1b113392133	P05026	SL008814	Sodium/potassium-transporting ATPase subunit beta-1	AT1B1	2729	0.157796	0.0185696	3.14e-17	0.0247646	0.0250516	0.0363964	0.121399	0.194192
tmx35654703	Q96JJ7	SL017091	Protein disulfide-isomerase TMX3	TMX3	2729	-0.160533	0.0189106	3.37e-17	0.0249857	0.0244511	0.0370647	-0.197598	-0.123468
lifr5837493	P42702	SL004714	Leukemia inhibitory factor receptor	LIF sR	2729	-0.15979	0.0188643	3.94e-17	0.0248476	0.0255113	0.036974	-0.196764	-0.122816
tnr113022373	Q92752	SL008783	Tenascin-R	TENR	2729	-0.161505	0.0190788	4.12e-17	0.0247804	0.0250643	0.0373944	-0.198899	-0.12411
ggt2633493	P36268	SL017390	Inactive gamma-glutamyltranspeptidase 2	GGT2	2729	0.160749	0.0189907	4.14e-17	0.0246156	0.0252422	0.0372218	0.123527	0.197971
rgma548313	Q96B86	SL010467	Repulsive guidance molecule A	RGMA	2729	-0.160039	0.0189151	4.27e-17	0.0245589	0.024959	0.0370736	-0.197113	-0.122965
colec10655853	Q9Y6Z7	SL012886	Collectin-10	COL10	2729	-0.160476	0.0190027	4.88e-17	0.0246048	0.0252024	0.0372453	-0.197721	-0.123231
ccl164913781	O15467	SL003300	C-C motif chemokine 16	HCC-4	2729	0.16163	0.0191533	5.13e-17	0.0244041	0.0245457	0.0375404	0.12409	0.199171
il18bp3073512	O95998	SL002508	Interleukin-18-binding protein	IL-18 BPa	2729	-0.160341	0.0190384	5.9e-17	0.0244681	0.0246489	0.0373152	-0.197656	-0.123025
il12bil23a4494632	Q9NPF7	SL005184	Interleukin-23	IL-23	2729	0.160167	0.0190365	6.33e-17	0.0254025	0.0229517	0.0373116	0.122855	0.197478
cdh52819232	P33151	SL002081	Cadherin-5	Cadherin-5	2729	-0.158001	0.0187824	6.4e-17	0.0246533	0.0256555	0.0368135	-0.194815	-0.121188
cdk5cdk5r13358512	Q00535	SL010496	Cyclin-dependent kinase 5:Cyclin-dependent kinase 5 activator 1 complex	CDK5/p35	2729	-0.160427	0.0191054	7.27e-17	0.0242105	0.0243243	0.0374466	-0.197874	-0.12298
scmh112604163	Q96GD3	SL019785	Polycomb protein SCMH1	SCMH1	2729	-0.159795	0.0190331	7.35e-17	0.0243221	0.0251059	0.0373049	-0.1971	-0.12249
fgafgbfgg4907561	P02679	SL000022	D-dimer	D-dimer	2729	0.159333	0.0189933	7.77e-17	0.0246806	0.0248503	0.0372268	0.122107	0.19656
prelp567563	P51888	SL004658	Prolargin	PRELP	2729	-0.160485	0.0191335	7.85e-17	0.0243816	0.0234351	0.0375016	-0.197987	-0.122984
cst15459333	P01037	SL010456	Cystatin-SN	CYTN	2729	-0.162055	0.0193656	9.22e-17	0.0241321	0.0243556	0.0379565	-0.200012	-0.124099
dlk2935993	Q6UY11	SL008677	Protein delta homolog 2	EGFL9	2729	-0.157812	0.0188586	9.23e-17	0.0240032	0.0245135	0.0369629	-0.194774	-0.120849
tff383231633	Q07654	SL006119	Trefoil factor 3	TFF3	2729	-0.140494	0.0168089	1e-16	0.190302	0.00541275	0.0329455	-0.173439	-0.107548
c34480592	P01024	SL000314	Complement C3b	C3b	2729	0.158233	0.0189359	1.02e-16	0.0242357	0.0233284	0.0371143	0.121119	0.195347
mrpl331345323	O75394	SL020083	39S ribosomal protein L33	mitochondrial	2729	-0.157022	0.0187978	1.04e-16	0.0243263	0.0247203	0.0368436	-0.193866	-0.120179
nudt8787253	Q8WV74	SL018274	Nucleoside diphosphate-linked moiety X motif 8	mitochondrial	2729	-0.15822	0.0189606	1.12e-16	0.0239157	0.0237568	0.0371629	-0.195383	-0.121057
cox4i2785013	Q96KJ9	SL018273	Cytochrome c oxidase subunit 4 isoform 2	mitochondrial	2729	-0.158586	0.0190811	1.48e-16	0.0236975	0.0241296	0.037399	-0.195985	-0.121187
cdkn314178183	Q16667	SL007463	Cyclin-dependent kinase inhibitor 3	CDKN3	2729	-0.156218	0.0187981	1.49e-16	0.0288142	0.0220925	0.0368443	-0.193062	-0.119374
ptk63832511	Q13882	SL010514	Protein-tyrosine kinase 6	PTK6	2729	0.157437	0.0189455	1.49e-16	0.0239243	0.0232575	0.0371332	0.120304	0.194571
thpo805913	P40225	SL000598	Thrombopoietin	Tpo	2729	-0.159148	0.0191527	1.5e-16	0.0237556	0.0245257	0.0375394	-0.196687	-0.121608
hspa85903912	P11142	SL004899	Heat shock cognate 71 kDa protein	HSP70 protein 8	2729	0.15962	0.0192561	1.77e-16	0.0235588	0.024047	0.037742	0.121878	0.197362
anp32a13073143	P39687	SL019559	Acidic leucine-rich nuclear phosphoprotein 32 family member A	AN32A	2729	-0.157497	0.0190201	1.9e-16	0.0243818	0.0253809	0.0372794	-0.194777	-0.120218
col11a21127843	P13942	SL009488	Collagen alpha-2(XI) chain	COL11A2	2729	-0.156758	0.0189602	2.11e-16	0.0237351	0.0226823	0.037162	-0.19392	-0.119596
pecam12695251	P16284	SL001721	Platelet endothelial cell adhesion molecule	PECAM-1	2729	-0.156082	0.0188885	2.18e-16	0.0235052	0.0230664	0.0370214	-0.193104	-0.119061
gda1266723	Q9Y2T3	SL009095	Guanine deaminase	GUAD	2729	-0.158172	0.0191488	2.24e-16	0.0236726	0.0245599	0.0375316	-0.195703	-0.12064
adgrg54551723	NA	NA	NA	NA	2729	-0.158013	0.0191508	2.42e-16	0.0235569	0.023319	0.0375355	-0.195549	-0.120477
kcnip113650113	Q9NZI2	SL020183	Kv channel-interacting protein 1	KCIP1	2729	-0.157079	0.0190392	2.43e-16	0.0235686	0.0244253	0.0373169	-0.194396	-0.119762
lamc2958053	Q13753	SL005798	Laminin subunit gamma-2	Laminin gamma-2	2729	-0.155552	0.0188622	2.5e-16	0.0233137	0.0232826	0.0369699	-0.192521	-0.118582
apoe2418559	P02649	SL000276	Apolipoprotein E	Apo E	2729	0.156414	0.0189679	2.51e-16	0.0234116	0.0241748	0.0371771	0.119237	0.193591
c64127751	P13671	SL000322	Complement component C6	C6	2729	-0.157263	0.0191114	2.9e-16	0.0239831	0.0235045	0.0374584	-0.194721	-0.119804
gas15463223	P54826	SL000658	Growth arrest-specific protein 1	GAS1	2729	-0.156207	0.019002	3.1e-16	0.0234678	0.0232756	0.0372439	-0.193451	-0.118963
myzap9964103	P0CAP1	SL018834	Myocardial zonula adherens protein	MYZAP	2729	-0.156863	0.0190961	3.26e-16	0.0231158	0.0232589	0.0374284	-0.194292	-0.119435
cass412855163	Q9NQ75	SL011299	HEF-like protein	CT032	2729	-0.154657	0.0188629	3.69e-16	0.0232635	0.0228496	0.0369713	-0.191628	-0.117685
hba1hbb4915642	P69905	SL000836	Hemoglobin	Hemoglobin	2729	-0.155711	0.01902	4.08e-16	0.0299149	0.024211	0.0372793	-0.192991	-0.118432
esam298193	Q96AP7	SL005160	Endothelial cell-selective adhesion molecule	ESAM	2729	-0.155436	0.0190331	4.8e-16	0.0233659	0.0218323	0.037305	-0.192741	-0.118131
cfd136781693	P00746	SL003327	Complement factor D	Factor D	2729	0.155918	0.0191028	4.98e-16	0.0229919	0.0223137	0.0374416	0.118476	0.193359
mrc12637772	P22897	SL004579	Macrophage mannose receptor 1	Macrophage mannose receptor	2729	0.155805	0.0190893	4.98e-16	0.0227965	0.0230557	0.0374151	0.118389	0.19322
dsg12976582	Q02413	SL004856	Desmoglein-1	Desmoglein-1	2729	-0.155051	0.0189985	5.01e-16	0.0229233	0.0235996	0.0372371	-0.192288	-0.117814
ccl4l12781632	Q8NHW4	SL004356	C-C motif chemokine 4-like	LAG-1	2729	0.156382	0.0191696	5.15e-16	0.0231867	0.0229085	0.0375724	0.11881	0.193955
c1qtnf96019123	P0C862	SL017275	Complement C1q and tumor necrosis factor-related protein 9A	C1T9A	2729	-0.155701	0.019093	5.27e-16	0.0228258	0.0228498	0.0374222	-0.193123	-0.118279
nrxn15110843	P58400	SL009054	Neurexin-1-beta	NRX1B	2729	-0.155577	0.0190934	5.56e-16	0.0229782	0.0233778	0.037423	-0.193	-0.118154
tmem23011542113	Q96A57	SL019529	Transmembrane protein 230	TM230	2729	-0.156214	0.0191753	5.64e-16	0.0229785	0.0229065	0.0375836	-0.193798	-0.118631
slamf17953203	Q13291	SL018318	Signaling lymphocytic activation molecule	SLAF1	2729	0.154013	0.0189232	6e-16	0.0227078	0.0232399	0.0370895	0.116924	0.191103
gpd1l12420103	Q8N335	SL019684	Glycerol-3-phosphate dehydrogenase 1-like protein	GPD1L	2729	-0.155196	0.0190698	6.03e-16	0.0230861	0.0225571	0.0373768	-0.192573	-0.11782
gosr17805523	O95249	SL004933	Golgi SNAP receptor complex member 1	GOS-28	2729	-0.154672	0.0190273	6.5e-16	0.0231592	0.0219355	0.0372935	-0.191965	-0.117378
ttc9b9386423	Q8N6N2	SL010981	Tetratricopeptide repeat protein 9B	TTC9B	2729	0.156027	0.0192168	7.02e-16	0.0226833	0.02254	0.0376648	0.118362	0.193692
fgl15581283	Q08830	SL012486	Fibrinogen-like protein 1	FGL1	2729	-0.153769	0.0189589	7.53e-16	0.0227487	0.0219554	0.0371594	-0.190928	-0.116609
nme15909513	P15531	SL003687	Nucleoside diphosphate kinase A	Nucleoside diphosphate kinase A	2729	0.154833	0.0190999	7.79e-16	0.0233194	0.0236207	0.0374358	0.117397	0.192269
abcc68935223	O95255	SL013730	Multidrug resistance-associated protein 6	MRP6	2729	-0.154401	0.0190505	7.89e-16	0.0224951	0.02308	0.037339	-0.19174	-0.117062
nr1d212885423	Q14995	SL007432	Orphan nuclear receptor NR1D2	NR1D2	2729	0.152047	0.0187601	7.89e-16	0.0282127	0.0189934	0.0367698	0.115277	0.188817
mansc1955753	Q9H8J5	SL018998	MANSC domain-containing protein 1	MANS1	2729	-0.152955	0.0188819	8.16e-16	0.0226527	0.0235432	0.0370085	-0.189964	-0.115947
psma1788093	P25786	SL010973	Proteasome subunit alpha type-1	PSA1	2729	-0.154406	0.0190767	8.61e-16	0.0224396	0.0224427	0.0373903	-0.191797	-0.117016
s100a137223603	Q99584	SL005105	Protein S100-A13	S100A13	2729	-0.156238	0.0193513	1.01e-15	0.0225963	0.022966	0.0379285	-0.194166	-0.118309
il625732015	P05231	SL000087	Interleukin-6	IL-6	2729	0.154525	0.019149	1.05e-15	0.0224926	0.0234091	0.037532	0.116993	0.192057
faf2876173	Q96CS3	SL017982	FAS-associated factor 2	FAF2	2729	0.154291	0.0191654	1.22e-15	0.0243678	0.0201519	0.0375642	0.116727	0.191855
lat25613753	Q9GZY6	SL017068	Linker for activation of T-cells family member 2	NTAL	2729	0.153349	0.019062	1.28e-15	0.0262545	0.0258983	0.0373615	0.115988	0.190711
ccl194922131	Q99731	SL003189	C-C motif chemokine 19	MIP-3b	2729	0.153354	0.0190653	1.29e-15	0.0249481	0.0206571	0.0373681	0.115985	0.190722
entpd13182382	P49961	SL010371	Ectonucleoside triphosphate diphosphohydrolase 1	CD39	2729	-0.152991	0.0190196	1.29e-15	0.0222239	0.0229457	0.0372783	-0.190269	-0.115712
smpdl3a14086113	Q92484	SL012754	Acid sphingomyelinase-like phosphodiesterase 3a	ASM3A	2729	-0.154631	0.0192359	1.34e-15	0.0221731	0.0229023	0.0377023	-0.192334	-0.116929
lrpap13640143	P30533	SL005263	alpha-2-macroglobulin receptor-associated protein	RAP	2729	0.154081	0.0191773	1.38e-15	0.0268297	0.0234132	0.0375875	0.116494	0.191669
cd34902393	P28906	SL004572	Hematopoietic progenitor cell antigen CD34	CD34	2729	-0.153796	0.0191455	1.4e-15	0.0221245	0.0228124	0.0375252	-0.191321	-0.116271
ca118859513	O75493	SL012383	Carbonic anhydrase-related protein 11	CAH11	2729	-0.154111	0.0191921	1.44e-15	0.0220487	0.0222093	0.0376166	-0.191728	-0.116494
figf13098933	O43915	SL003320	Vascular endothelial growth factor D	VEGF-D	2729	-0.149347	0.018631	1.6e-15	0.0228126	0.0234539	0.0365167	-0.185864	-0.112831
pawr956563	Q96IZ0	SL007598	PRKC apoptosis WT1 regulator protein	PAWR	2729	0.153909	0.0192173	1.7e-15	0.0237326	0.0237874	0.0376659	0.116243	0.191575
prkg11306753	Q13976	SL009424	cGMP-dependent protein kinase 1	beta isozyme	2729	-0.152265	0.0190153	1.72e-15	0.0221061	0.0227568	0.0372701	-0.189535	-0.114995
st6galnac3106261163	Q8NDV1	SL018611	Alpha-N-acetylgalactosaminide alpha-2	6-sialyltransferase 3	2729	-0.153385	0.0191612	1.75e-15	0.022145	0.0229143	0.0375559	-0.190941	-0.115829
lcmt14237703	Q9UIC8	SL011770	Leucine carboxyl methyltransferase 1	LCMT1	2729	-0.153559	0.0191969	1.83e-15	0.0220216	0.0220863	0.0376259	-0.191185	-0.115933
rnmtl195841053	Q9HC36	SL019052	RNA methyltransferase-like protein 1	RMTL1	2729	-0.152628	0.0191064	2e-15	0.0219552	0.0216003	0.0374485	-0.190076	-0.115179
thbs43340531	P35443	SL007207	Thrombospondin-4	TSP4	2729	0.151975	0.0190268	2.01e-15	0.0220533	0.021727	0.0372925	0.114683	0.189268
mpp61349013	Q9NZW5	SL020136	MAGUK p55 subfamily member 6	MPP6	2729	-0.153443	0.0192112	2.02e-15	0.0241005	0.0195966	0.0376539	-0.191097	-0.11579
hp7905303	P00738	SL018283	Haptoglobin	HPT	2729	0.149508	0.0187212	2.04e-15	0.0563888	0.0241329	0.0366936	0.112814	0.186201
mtmr612536463	Q9Y217	SL019758	Myotubularin-related protein 6	MTMR6	2729	0.153732	0.0192544	2.06e-15	0.0225887	0.0206423	0.0377386	0.115993	0.19147
agt3484602	P01019	SL000271	Angiotensinogen	Angiotensinogen	2729	-0.147226	0.0184423	2.08e-15	0.0504518	0.0143212	0.036147	-0.183373	-0.111079
pcdhb4105221673	Q9Y5E5	SL006804	Protocadherin beta-4	PCDB4	2729	-0.151655	0.0190138	2.2e-15	0.0221183	0.0215216	0.0372671	-0.188922	-0.114387
ocrl10011653	Q01968	SL019246	Inositol polyphosphate 5-phosphatase OCRL-1	OCRL	2729	-0.153304	0.0192381	2.33e-15	0.0228266	0.023378	0.0377066	-0.191011	-0.115598
cst63303232	Q15828	SL004438	Cystatin-M	Cystatin M	2729	-0.150794	0.0189624	2.66e-15	0.0216427	0.0222785	0.0371664	-0.18796	-0.113627
hmg20a1271293	Q9NP66	SL019881	High mobility group protein 20A	HM20A	2729	0.152209	0.0191444	2.69e-15	0.0228638	0.0210299	0.0375231	0.114686	0.189732
ccdc803234232	Q76M96	SL010390	Coiled-coil domain-containing protein 80	URB	2729	0.149233	0.0187956	2.93e-15	0.0218567	0.0217714	0.0368395	0.112394	0.186073
jph39089773	Q8WXH2	SL015106	Junctophilin-3	JPH3	2729	0.15133	0.0190842	3.18e-15	0.0216503	0.0216815	0.037405	0.113925	0.188735
saa1433621	P0DJI8	SL000572	Serum amyloid A-1 protein	SAA	2729	0.150114	0.0189443	3.32e-15	0.0214876	0.0220242	0.0371308	0.112983	0.187244
pabpc412603873	Q13310	SL019780	Polyadenylate-binding protein 4	PABP4	2729	0.150916	0.019054	3.42e-15	0.0220948	0.0231645	0.0373458	0.113571	0.188262
fcn23313212	Q15485	SL006542	Ficolin-2	FCN2	2729	0.149802	0.0189157	3.44e-15	0.0214374	0.0216137	0.0370748	0.112727	0.186877
cd22289113	P20273	SL004330	B-cell receptor CD22	CD22	2729	-0.152174	0.0192197	3.49e-15	0.0215573	0.0223638	0.0376706	-0.189845	-0.114504
rnf814663443	O76064	SL020180	E3 ubiquitin-protein ligase RNF8	RNF8	2729	-0.150589	0.0190214	3.51e-15	0.0215395	0.0223196	0.037282	-0.187871	-0.113307
tenm311107253	Q9P273	SL007735	Teneurin-3	TEN3	2729	0.152186	0.0192738	4.14e-15	0.0266315	0.0215521	0.0377766	0.11441	0.189963
prrg1900863	O14668	SL006396	Transmembrane gamma-carboxyglutamic acid protein 1	TMG1	2729	-0.151856	0.0192514	4.4e-15	0.0239185	0.0243841	0.0377328	-0.189589	-0.114123
st6galnac178671543	Q9NSC7	SL015271	Alpha-N-acetylgalactosaminide alpha-2	6-sialyltransferase 1	2729	-0.151114	0.0191665	4.53e-15	0.0213057	0.0211205	0.0375663	-0.188681	-0.113548
neurl113604273	O76050	SL020194	E3 ubiquitin-protein ligase NEURL1	NEUL1	2729	-0.149559	0.0189927	4.89e-15	0.0215593	0.0225776	0.0372257	-0.186785	-0.112334
adgrf56409573	NA	NA	NA	NA	2729	0.151046	0.0191831	4.92e-15	0.0214985	0.0208725	0.0375988	0.113447	0.188645
tril652713	Q7L0X0	SL017469	TLR4 interactor with leucine rich repeats	TRIL	2729	-0.149997	0.0190498	4.92e-15	0.0215109	0.020773	0.0373375	-0.187335	-0.112659
c1galt1c15735543	Q96EU7	SL017110	C1GALT1-specific chaperone 1	C1GLC	2729	-0.150572	0.0191249	4.95e-15	0.0233939	0.0192721	0.0374847	-0.188056	-0.113087
nsf13992123	P46459	SL007239	Vesicle-fusing ATPase	NSF	2729	0.149731	0.0190258	5.08e-15	0.0211956	0.0213136	0.0372905	0.112441	0.187022
fam171b8851423	Q6P995	SL018413	Protein FAM171B	F171B	2729	-0.14899	0.0189437	5.28e-15	0.0211473	0.0217613	0.0371297	-0.18612	-0.111861
gapdh3848142	P04406	SL003785	Glyceraldehyde-3-phosphate dehydrogenase	GAPDH	2729	0.150812	0.0191881	5.5e-15	0.0215419	0.022312	0.0376087	0.113203	0.18842
cntn23296922	Q02246	SL008623	Contactin-2	CNTN2	2729	-0.151201	0.0192462	5.65e-15	0.0211609	0.0211607	0.0377225	-0.188924	-0.113479
spint12828822	O43278	SL004645	Kunitz-type protease inhibitor 1	HAI-1	2729	-0.148915	0.0189624	5.78e-15	0.0215392	0.0224141	0.0371663	-0.186081	-0.111749
dsc3498161	Q14574	SL008709	Desmocollin-3	DSC3	2729	0.149537	0.0190428	5.81e-15	0.021852	0.020283	0.037324	0.112214	0.186861
kiaa0319l13698283	Q8IZA0	SL020223	Dyslexia-associated protein KIAA0319-like protein	K319L	2729	-0.149793	0.0190923	6.13e-15	0.0221175	0.0201597	0.0374209	-0.187214	-0.112372
qki725363	Q96PU8	SL018137	Protein quaking	QKI	2729	0.1487	0.0189534	6.14e-15	0.0213061	0.0222522	0.0371487	0.111551	0.185849
qsox16217233	O00391	SL006394	Sulfhydryl oxidase 1	QSCN6	2729	-0.148444	0.0189862	7.58e-15	0.0210486	0.0219419	0.0372129	-0.185657	-0.111231
grp8339723	P07492	SL002071	Gastrin-releasing peptide	Gastrin-releasing peptide	2729	0.149855	0.0191848	8.02e-15	0.0213312	0.0206418	0.0376021	0.112253	0.187457
hbg110665303	P69891	SL008874	Hemoglobin subunit gamma-1	HBG1	2729	-0.1496	0.0191736	8.59e-15	0.0207795	0.0210426	0.0375804	-0.18718	-0.112019
lrrc156557503	Q8TF66	SL008774	Leucine-rich repeat-containing protein 15	LRC15	2729	-0.148247	0.0190203	9.15e-15	0.0212703	0.0201677	0.0372798	-0.185527	-0.110967
pcdhgc5798313	Q9Y5F6	SL015369	Protocadherin gamma-C5	PCDGM	2729	0.148977	0.0191205	9.34e-15	0.0215929	0.0213746	0.0374763	0.111501	0.186453
emilin387731723	Q9NT22	SL012851	EMILIN-3	EMIL3	2729	-0.148705	0.0190879	9.41e-15	0.0224153	0.0193248	0.0374123	-0.186117	-0.111293
c5orf38637823	Q86SI9	SL017444	Protein CEI	CEI	2729	0.148352	0.0190493	9.61e-15	0.0208312	0.0214679	0.0373366	0.111016	0.185689
dynlt312867403	P51808	SL019922	Dynein light chain Tctex-type 3	DYLT3	2729	0.148108	0.0190621	1.11e-14	0.0211833	0.0212837	0.0373618	0.110746	0.18547
ucma10977553	Q8WVF2	SL017252	Unique cartilage matrix-associated protein	UCMA	2729	-0.148034	0.0190659	1.15e-14	0.0210842	0.0212544	0.0373692	-0.185403	-0.110665
c1orf18510667783	Q5T7R7	SL018036	Uncharacterized protein C1orf185	CA185	2729	0.148167	0.0191128	1.26e-14	0.0205516	0.0206036	0.037461	0.110706	0.185628
pdk15227603	Q15118	SL006921	[Pyruvate dehydrogenase (acetyl-transferring)] kinase isozyme 1	mitochondrial	2729	-0.14896	0.0192362	1.35e-14	0.0215537	0.0197046	0.037703	-0.186663	-0.111257
tppp21280053	P59282	SL019890	Tubulin polymerization-promoting protein family member 2	TPPP2	2729	0.147198	0.0190093	1.35e-14	0.0206692	0.0206662	0.0372582	0.10994	0.184456
fn14131722	P02751	SL000426	Fibronectin	Fibronectin	2729	0.146432	0.0189256	1.42e-14	0.0207265	0.0201972	0.0370942	0.109338	0.183526
fth1ftl593413	P02792	SL000420	Ferritin	Ferritin	2729	0.147691	0.0190949	1.45e-14	0.0204105	0.0206828	0.0374261	0.110265	0.185117
lrrc74a838983	NA	NA	NA	NA	2729	-0.147854	0.0191179	1.46e-14	0.0206641	0.021531	0.037471	-0.185325	-0.110383
hamp3504582	P81172	SL004536	Hepcidin	LEAP-1	2729	0.14803	0.0191469	1.49e-14	0.0205551	0.0202421	0.037528	0.110502	0.185558
ust8364743	Q9Y2C2	SL006797	Uronyl 2-sulfotransferase	UST	2729	-0.146374	0.0189886	1.77e-14	0.0203049	0.0203327	0.0372176	-0.183591	-0.109156
lipa72191523	P38571	SL012432	Lysosomal acid lipase/cholesteryl ester hydrolase	LICH	2729	0.147292	0.0191244	1.86e-14	0.0207252	0.0216256	0.0374838	0.109808	0.184776
vapa71671023	Q9P0L0	SL007733	Vesicle-associated membrane protein-associated protein A	VAPA	2729	0.146418	0.0190194	1.91e-14	0.020927	0.0218022	0.037278	0.10914	0.183696
adcyap18285643	P18509	SL018448	Pituitary adenylate cyclase-activating polypeptide	PACA	2729	0.146316	0.019012	1.95e-14	0.0214294	0.0223554	0.0372636	0.109052	0.18358
cygb1154673	Q8WWM9	SL007558	Cytoglobin	CYGB	2729	-0.145163	0.0188615	1.95e-14	0.0202601	0.0208756	0.0369686	-0.182131	-0.108194
rnf431412023	Q68DV7	SL018629	E3 ubiquitin-protein ligase RNF43	RNF43	2729	-0.147697	0.0192393	2.26e-14	0.0213568	0.0189898	0.0377091	-0.185406	-0.109987
vsig183671423	Q86XK7	SL018491	V-set and immunoglobulin domain-containing protein 1	VSIG1	2729	0.147029	0.0191799	2.45e-14	0.0216547	0.0225302	0.0375926	0.109437	0.184622
pcolce11237493	Q15113	SL006539	Procollagen C-endopeptidase enhancer 1	PCOC1	2729	-0.146042	0.0190573	2.5e-14	0.0203156	0.0211727	0.0373523	-0.183394	-0.10869
grb71128163	Q14451	SL002520	Growth factor receptor-bound protein 7	GRB7	2729	-0.146639	0.0191377	2.52e-14	0.0201567	0.0205648	0.0375099	-0.184149	-0.109129
tnfrsf1b83681023	P20333	SL001800	Tumor necrosis factor receptor superfamily member 1B	TNF sR-II	2729	0.146773	0.0191689	2.63e-14	0.0200279	0.0201604	0.0375711	0.109202	0.184344
itga56932423	P08648	SL017984	Integrin alpha-5	ITA5	2729	-0.145456	0.0190436	3.03e-14	0.0202128	0.0204872	0.0373254	-0.182781	-0.10813
jtb9038123	O76095	SL004980	Protein JTB	JTB	2729	-0.144549	0.0189264	3.05e-14	0.020217	0.019945	0.0370958	-0.181645	-0.107453
minpp15586663	Q9UNW1	SL007807	Multiple inositol polyphosphate phosphatase 1	MINP1	2729	-0.147081	0.0192928	3.38e-14	0.019812	0.0202947	0.037814	-0.184895	-0.109267
miox1349813	Q9UGB7	SL020130	Inositol oxygenase	MIOX	2729	0.145177	0.0190448	3.4e-14	0.0201507	0.0194606	0.0373277	0.107849	0.182505
folh1321882	Q04609	SL000158	Glutamate carboxypeptidase 2	PSMA	2729	-0.144914	0.0190145	3.44e-14	0.0199807	0.0209075	0.0372683	-0.182183	-0.107646
napb12655303	Q9H115	SL010994	Beta-soluble NSF attachment protein	SNAB	2729	-0.145893	0.0191586	3.61e-14	0.021822	0.0197537	0.0375509	-0.183444	-0.108342
pygl11441113	P06737	SL007082	Glycogen phosphorylase	liver form	2729	0.146564	0.0192608	3.77e-14	0.0197546	0.0203665	0.0377512	0.108812	0.184315
il254137572	Q9H293	SL004351	Interleukin-25	IL-17E	2729	0.146333	0.0192469	3.96e-14	0.0203196	0.019641	0.0377238	0.108609	0.184057
slc26a111350223	Q86WA9	SL020153	Sodium-independent sulfate anion transporter	S2611	2729	-0.144027	0.0189457	3.98e-14	0.0208486	0.0188013	0.0371336	-0.18116	-0.106893
taldo11134793	P37837	SL006113	Transaldolase	Transaldolase	2729	0.142352	0.0187427	4.2e-14	0.0205636	0.0188754	0.0367357	0.105616	0.179088
il6st262042	P40189	SL003872	Interleukin-6 receptor subunit beta	gp130	2729	-0.144548	0.0190798	4.85e-14	0.0200504	0.0211148	0.0373964	-0.181945	-0.107152
rbm312747893	P98179	SL010231	Putative RNA-binding protein 3	RBM3	2729	0.144101	0.0190505	5.3e-14	0.019611	0.0203422	0.0373389	0.106762	0.18144
ero1lb7994413	Q86YB8	SL018326	ERO1-like protein beta	ERO1B	2729	0.144221	0.0190706	5.37e-14	0.0208157	0.0217749	0.0373783	0.106843	0.1816
mmrn297231053	Q9H8L6	SL005610	Multimerin-2	EMILIN-3	2729	-0.144941	0.0191702	5.44e-14	0.0199508	0.0188385	0.0375736	-0.182515	-0.107368
spon14297623	Q9HCB6	SL005115	Spondin-1	Spondin-1	2729	-0.143039	0.0189282	5.6e-14	0.0199618	0.020925	0.0370992	-0.180138	-0.10594
igfbp73320492	Q16270	SL005087	Insulin-like growth factor-binding protein 7	IGFBP-7	2729	-0.144965	0.0191893	5.71e-14	0.0198771	0.0205367	0.0376111	-0.182576	-0.107354
stx1a3766514	Q16623	SL004304	Syntaxin-1A	STX1a	2729	0.142444	0.0188676	5.92e-14	0.0196343	0.0195766	0.0369806	0.105463	0.179425
tnfsf11291732	O14788	SL002541	Tumor necrosis factor ligand superfamily member 11	sRANKL	2729	-0.143887	0.0190767	6.24e-14	0.0195661	0.0205002	0.0373903	-0.181277	-0.106497
pcdhb109963193	Q9UN67	SL019221	Protocadherin beta-10	PCDBA	2729	0.143784	0.0190739	6.44e-14	0.0196903	0.0196876	0.0373848	0.106399	0.181169
pcna291562	P12004	SL000131	Proliferating cell nuclear antigen	PCNA	2729	0.144127	0.019141	6.87e-14	0.0203453	0.0181518	0.0375164	0.106611	0.181644
irf11000923	P10914	SL007108	Interferon regulatory factor 1	IRF1	2729	0.142937	0.0189881	6.98e-14	0.0203123	0.0189469	0.0372167	0.10572	0.180154
aldoc9876203	P09972	SL004727	Fructose-bisphosphate aldolase C	aldolase C	2729	0.143103	0.0190291	7.38e-14	0.0195308	0.0188378	0.0372971	0.105806	0.1804
ell11459813	P55199	SL007290	RNA polymerase II elongation factor ELL	ELL	2729	-0.143244	0.0190519	7.47e-14	0.0194742	0.019253	0.0373418	-0.180586	-0.105902
ctsv3364762	O60911	SL006910	Cathepsin L2	Cathepsin V	2729	-0.142964	0.019052	8.34e-14	0.0194114	0.0203683	0.037342	-0.180306	-0.105622
entpd3443612	O75355	SL014093	Ectonucleoside triphosphate diphosphohydrolase 3	ENTP3	2729	-0.142993	0.0190596	8.43e-14	0.0192076	0.0193826	0.0373567	-0.18035	-0.105636
cyth2125331353	Q99418	SL019781	Cytohesin-2	CYH2	2729	-0.144601	0.0192934	8.92e-14	0.0191201	0.0195876	0.0378151	-0.182416	-0.106786
prpf6958143	O94906	SL018768	Pre-mRNA-processing factor 6	PRP6	2729	-0.142703	0.019045	9.05e-14	0.0198576	0.0209313	0.0373283	-0.180031	-0.105375
diablo312262	Q9NR28	SL003733	Diablo homolog	mitochondrial	2729	-0.14331	0.0191593	9.97e-14	0.019055	0.0196484	0.0375523	-0.180862	-0.105757
txndc1195731083	Q6PKC3	SL018369	Thioredoxin domain-containing protein 11	TXD11	2729	0.142007	0.0190338	1.15e-13	0.0198777	0.0185967	0.0373063	0.104701	0.179314
znf18012771193	Q9UJW8	SL011309	Zinc finger protein 180	ZN180	2729	0.141812	0.0190311	1.23e-13	0.0204039	0.0192297	0.037301	0.104511	0.179113
polr1c1293913	O15160	SL019437	DNA-directed RNA polymerases I and III subunit RPAC1	RPAC1	2729	-0.14282	0.0191968	1.34e-13	0.0192378	0.0182623	0.0376258	-0.180446	-0.105194
ncmap14614413	NA	NA	NA	NA	2729	-0.141112	0.0189691	1.35e-13	0.0190861	0.0198084	0.0371794	-0.178291	-0.103933
ids319841	P22304	SL008639	Iduronate 2-sulfatase	IDS	2729	-0.14017	0.0188646	1.44e-13	0.0190069	0.0197399	0.0369745	-0.177145	-0.103196
cd1093290502	Q6YHK3	SL008773	CD109 antigen	CD109	2729	-0.141449	0.0190409	1.46e-13	0.0189023	0.01976	0.0373201	-0.178769	-0.104129
dnajc15719723	Q9Y5T4	SL018091	DnaJ homolog subfamily C member 15	DJC15	2729	0.142188	0.0191428	1.47e-13	0.019122	0.0199847	0.0375198	0.104668	0.179708
rrbp1991343	Q9P2E9	SL011627	Ribosome-binding protein 1	RRBP1	2729	0.14093	0.0190223	1.69e-13	0.0200706	0.0203733	0.0372837	0.103647	0.178214
fn13434341	P02751	SL010349	Fibronectin Fragment 3	FN1.3	2729	0.140128	0.0189527	1.89e-13	0.0189257	0.0184452	0.0371474	0.102981	0.177275
upk3bl6633433	B0FP48	SL017508	Uroplakin-3b-like protein	UPK3L	2729	-0.140402	0.0189919	1.9e-13	0.0186775	0.0194438	0.0372241	-0.177627	-0.103178
st8sia47038453	Q92187	SL018029	CMP-N-acetylneuraminate-poly-alpha-2	8-sialyltransferase	2729	0.141634	0.0191643	1.93e-13	0.0211349	0.0209393	0.037562	0.104072	0.179196
ppil21431463	Q13356	SL019714	Peptidyl-prolyl cis-trans isomerase-like 2	PPIL2	2729	-0.141576	0.0191629	1.97e-13	0.0185848	0.0187539	0.0375592	-0.179135	-0.104017
mrap21088923	Q96G30	SL017998	Melanocortin-2 receptor accessory protein 2	MRAP2	2729	0.141612	0.0191758	2.02e-13	0.0192107	0.0193678	0.0375845	0.104028	0.179197
cdhr38222493	Q6ZTQ4	SL018447	Cadherin-related family member 3	CDHR3	2729	-0.140589	0.0190454	2.06e-13	0.0195435	0.0191842	0.037329	-0.177918	-0.10326
ywhae8387333	P62258	SL004984	14-3-3 protein epsilon	14-3-3E	2729	0.141754	0.0192067	2.08e-13	0.019203	0.0202409	0.0376452	0.104109	0.1794
cdk8ccnc3359112	P24863	SL010522	Cyclin-dependent kinase 8:Cyclin-C complex	CDK8/cyclin C	2729	-0.14077	0.0190971	2.23e-13	0.0185898	0.0186501	0.0374303	-0.1782	-0.103339
gpt370942	P24298	SL000617	Alanine aminotransferase 1	ALT	2729	0.139784	0.0189816	2.35e-13	0.018762	0.0180359	0.0372039	0.10258	0.176988
humanvirus2624312	P06788	SL004698	Protein E7_HPV18	HPV E7 Type18	2729	-0.139596	0.0189556	2.35e-13	0.0184589	0.0191298	0.037153	-0.176749	-0.102443
tmem1541122313	Q6P9G4	SL018407	Transmembrane protein 154	TM154	2729	0.13921	0.0189132	2.41e-13	0.0185422	0.0183142	0.0370699	0.10214	0.17628
krtdap5739753	P60985	SL012464	Keratinocyte differentiation-associated protein	KTDAP	2729	-0.140587	0.019111	2.49e-13	0.0184829	0.0192323	0.0374576	-0.178045	-0.10313
mul19315163	Q969V5	SL017262	Mitochondrial ubiquitin ligase activator of NFKB 1	MUL1	2729	0.141252	0.019222	2.64e-13	0.0187996	0.0184415	0.0376751	0.103577	0.178927
susd35752633	Q96L08	SL017114	Sushi domain-containing protein 3	SUSD3	2729	0.141074	0.019198	2.64e-13	0.0203177	0.0192702	0.037628	0.103446	0.178702
letmd15751143	Q6P1Q0	SL005148	LETM1 domain-containing protein 1	HCCR-1	2729	0.142607	0.0194095	2.66e-13	0.0187474	0.0184908	0.0380427	0.104564	0.180649
nrxn3979933	Q9HDB5	SL008728	Neurexin-3-beta	NRX3B	2729	-0.139783	0.0190271	2.67e-13	0.0183826	0.019103	0.0372931	-0.177076	-0.10249
cd300lf5623113	Q8TDQ1	SL012737	CMRF35-like molecule 1	CLM1	2729	0.141113	0.0192222	2.78e-13	0.02149	0.0175117	0.0376755	0.103437	0.178788
slc30a59594303	Q8TAD4	SL019023	Zinc transporter 5	ZNT5	2729	-0.140011	0.0190818	2.86e-13	0.0211181	0.0162654	0.0374003	-0.177411	-0.102611
txndc51121273	Q8NBS9	SL008805	Thioredoxin domain-containing protein 5	TXND5	2729	-0.138919	0.0189366	2.89e-13	0.0187377	0.0177131	0.0371157	-0.176034	-0.101803
pde4d5255223	Q08499	SL011404	cAMP-specific 3'	5'-cyclic phosphodiesterase 4D	2729	0.139601	0.0190374	2.95e-13	0.0186276	0.0186372	0.0373133	0.102287	0.176914
wdr110723413	O75083	SL007976	WD repeat-containing protein 1	WDR1	2729	-0.140811	0.0192204	3.11e-13	0.0200497	0.0182103	0.0376721	-0.178483	-0.103138
apoa511318203	Q6Q788	SL004840	Apolipoprotein A-V	Apo A-V	2729	-0.13879	0.0189647	3.29e-13	0.0184014	0.0179791	0.0371708	-0.175961	-0.101619
sept1012690333	Q9P0V9	SL019825	Septin-10	Septin-10	2729	-0.141242	0.0193232	3.51e-13	0.0181872	0.0185547	0.0378736	-0.179115	-0.103368
c8ac8bc8g2429274	P07358	SL000324	Complement component C8	C8	2729	-0.138626	0.0189709	3.56e-13	0.0181546	0.0187599	0.0371829	-0.175809	-0.101443
ephb4361264	P54760	SL004845	Ephrin type-B receptor 4	EphB4	2729	0.136568	0.0187051	3.73e-13	0.0185145	0.0184828	0.0366619	0.0999056	0.173229
aspn6451643	Q9BXN1	SL008299	Asporin	ASPN	2729	-0.13908	0.0190592	3.83e-13	0.0181223	0.0188399	0.037356	-0.176436	-0.101724
kcng413525173	Q8TDN1	SL020151	Potassium voltage-gated channel subfamily G member 4	KCNG4	2729	-0.13783	0.0189392	4.43e-13	0.0181635	0.0179875	0.0371208	-0.174951	-0.10071
clec2l824293	P0C7M8	SL018459	C-type lectin domain family 2 member L	CLC2L	2729	0.14075	0.0193657	4.74e-13	0.0189508	0.0175565	0.0379568	0.102793	0.178706
ncr183601693	O76036	SL005207	Natural cytotoxicity triggering receptor 1	NKp46	2729	-0.138296	0.0190372	4.86e-13	0.018263	0.0182429	0.0373128	-0.175609	-0.100984
fars213941823	O95363	SL020259	Phenylalanine--tRNA ligase	mitochondrial	2729	-0.138113	0.019023	5.01e-13	0.0179441	0.0186872	0.037285	-0.175398	-0.100828
cfap456553683	NA	NA	NA	NA	2729	0.138382	0.0190651	5.08e-13	0.0205028	0.0207767	0.0373675	0.101015	0.17575
lrch411252303	O75427	SL018826	Leucine-rich repeat and calponin homology domain-containing protein 4	LRCH4	2729	-0.139453	0.0192185	5.17e-13	0.0191308	0.0194146	0.0376682	-0.177122	-0.101785
loxl26504653	Q9Y4K0	SL001908	Lysyl oxidase homolog 2	Lysyl oxidase-like protein 2	2729	0.139806	0.0192924	5.54e-13	0.0182241	0.0187423	0.0378131	0.101992	0.177619
carhsp1128081033	Q9Y2V2	SL013301	Calcium-regulated heat stable protein 1	CHSP1	2729	-0.137896	0.0190391	5.69e-13	0.0178569	0.018055	0.0373167	-0.175213	-0.10058
tmpo82652253	P42167	SL013037	Lamina-associated polypeptide 2	isoforms beta/gamma	2729	0.1393	0.0192354	5.73e-13	0.0185214	0.0169734	0.0377013	0.101599	0.177001
poteg7960533	Q6S5H5	SL018312	POTE ankyrin domain family member G	POTEG	2729	0.138659	0.0191723	6.14e-13	0.0196403	0.0197351	0.0375776	0.101081	0.176236
ndufs41058473	O43181	SL018289	NADH dehydrogenase [ubiquinone] iron-sulfur protein 4	mitochondrial	2729	0.138405	0.0191694	6.71e-13	0.0179914	0.0175033	0.0375721	0.100833	0.175978
fbxl411416233	Q9UKA2	SL018669	F-box/LRR-repeat protein 4	FBXL4	2729	-0.137686	0.0190929	7.14e-13	0.0186121	0.019582	0.0374221	-0.175108	-0.100264
cd84364241	Q9UIB8	SL008588	SLAM family member 5	SLAF5	2729	-0.138758	0.0192442	7.19e-13	0.0177301	0.0176977	0.0377186	-0.176477	-0.10104
lcn22836682	P80188	SL000695	Neutrophil gelatinase-associated lipocalin	Lipocalin 2	2729	0.137438	0.0190611	7.19e-13	0.0176687	0.0182794	0.0373597	0.100078	0.174798
gsn4775343	P06396	SL005572	Gelsolin	Gelsolin	2729	-0.137197	0.0190339	7.32e-13	0.0178722	0.0175134	0.0373065	-0.174503	-0.0998901
ifi1613940193	Q16666	SL006071	Gamma-interferon-inducible protein Ifi-16	IP16	2729	0.137756	0.0191215	7.52e-13	0.0190098	0.0164369	0.0374781	0.100278	0.175234
semg1711553	P04279	SL002791	Semenogelin-1	Semenogelin	2729	-0.138667	0.0192487	7.54e-13	0.0178015	0.017415	0.0377274	-0.176394	-0.100939
tdp110073223	Q9NUW8	SL011411	Tyrosyl-DNA phosphodiesterase 1	TYDP1	2729	0.138952	0.0193295	8.42e-13	0.018318	0.0170178	0.0378858	0.101066	0.176837
ythdc18878483	Q96MU7	SL018713	YTH domain-containing protein 1	YTDC1	2729	0.136621	0.0190083	8.49e-13	0.0189724	0.0163399	0.0372562	0.0993644	0.173877
fam171b80611023	Q6P995	SL018413	Protein FAM171B	F171B	2729	0.137661	0.0191678	8.83e-13	0.0188049	0.016294	0.0375688	0.100092	0.17523
alpl2795233	P05186	SL002077	Alkaline phosphatase	tissue-nonspecific isozyme	2729	0.13705	0.019091	9.03e-13	0.0176204	0.0173907	0.0374183	0.0996316	0.174468
ctsh373763	P09668	SL000346	Cathepsin H	Cathepsin H	2729	0.137447	0.0191643	9.48e-13	0.0174949	0.0175933	0.0375621	0.0998852	0.175009
acyp212812253	P14621	SL009425	Acylphosphatase-2	ACYP2	2729	0.135058	0.0188356	9.59e-13	0.0176106	0.0183917	0.0369178	0.0981398	0.171975
serping14479142	P05155	SL000308	Plasma protease C1 inhibitor	C1-Esterase Inhibitor	2729	-0.13565	0.018934	1e-12	0.0175099	0.0182084	0.0371107	-0.17276	-0.0985391
scarb25100533	Q14108	SL005197	Lysosome membrane protein 2	LIMP II	2729	0.1378	0.0192385	1.01e-12	0.0176104	0.0178456	0.0377074	0.100093	0.175508
col9a29804113	Q14055	SL007415	Collagen alpha-2(IX) chain	CO9A2	2729	-0.136684	0.0190876	1.03e-12	0.0176901	0.0184034	0.0374116	-0.174096	-0.0992725
hist1h1c2987373	P16403	SL005256	Histone H1.2	Histone H1.2	2729	0.135763	0.0189739	1.07e-12	0.0174575	0.018323	0.0371889	0.0985739	0.172952
fam107a276022	O95990	SL004752	Protein FAM107A	DRR1	2729	0.136831	0.0191366	1.11e-12	0.0176029	0.0180818	0.0375077	0.0993231	0.174339
nptx26521353	P47972	SL009928	Neuronal pentraxin-2	NPTX2	2729	0.137674	0.0192554	1.11e-12	0.0173805	0.0176743	0.0377406	0.0999337	0.175415
hsp90b16393633	P14625	SL004912	Endoplasmin	Endoplasmin	2729	-0.136268	0.0191005	1.24e-12	0.0172665	0.0177823	0.0374371	-0.173705	-0.0988312
ncl13655343	P19338	SL005695	Nucleolin	Nucleolin	2729	0.135348	0.0189985	1.33e-12	0.0193362	0.0169914	0.037237	0.0981108	0.172585
wfdc19316673	Q9HC57	SL012843	WAP four-disulfide core domain protein 1	WFDC1	2729	-0.135142	0.018978	1.37e-12	0.0171997	0.017799	0.0371968	-0.172338	-0.0979448
smdt1949733	Q9H4I9	SL018994	Essential MCU regulator	mitochondrial	2729	0.136041	0.0191162	1.41e-12	0.020402	0.0156537	0.0374678	0.0985731	0.173509
rspo48464313	Q2I0M5	SL012517	R-spondin-4	RSPO4	2729	-0.136384	0.0191684	1.42e-12	0.0178919	0.0188849	0.0375701	-0.173954	-0.0988134
crlf11474793	O75462	SL020310	Cytokine receptor-like factor 1	CRLF1	2729	-0.134624	0.0189281	1.45e-12	0.0186516	0.0158607	0.037099	-0.171723	-0.0975252
chst1472621913	Q8NCH0	SL018097	Carbohydrate sulfotransferase 14	CHSTE	2729	0.136767	0.0192521	1.54e-12	0.0183687	0.0173801	0.0377342	0.0990332	0.174502
hdgfrp24553653	Q7Z4V5	SL014009	Hepatoma-derived growth factor-related protein 2	HDGR2	2729	0.134483	0.0189622	1.68e-12	0.0175587	0.0164589	0.037166	0.0973168	0.171649
il7414032	P13232	SL000483	Interleukin-7	IL-7	2729	0.135225	0.0190713	1.7e-12	0.0175646	0.018134	0.0373797	0.0978456	0.172605
kat6a2865772	Q92794	SL004724	Histone acetyltransferase KAT6A	MOZ	2729	-0.135	0.0190413	1.7e-12	0.0172614	0.0173786	0.037321	-0.172321	-0.0976794
mad1l113618153	Q9Y6D9	SL015381	Mitotic spindle assembly checkpoint protein MAD1	MD1L1	2729	-0.135228	0.019075	1.71e-12	0.0179857	0.0172931	0.037387	-0.172615	-0.0978413
kcnab2100151193	Q13303	SL014924	Voltage-gated potassium channel subunit beta-2	KCAB2	2729	0.136319	0.0192389	1.76e-12	0.0172003	0.018075	0.0377083	0.098611	0.174028
prkaa1prkab1prkag15183533	Q9Y478	SL016548	AMP Kinase (alpha1beta1gamma1)	AMPK a1b1g1	2729	0.136774	0.019312	1.8e-12	0.0183085	0.0187099	0.0378515	0.0989225	0.174626
plg415162	P00747	SL000541	Plasminogen	Plasminogen	2729	0.13557	0.0191626	1.9e-12	0.0191954	0.0188621	0.0375587	0.0980115	0.173129
smim24710873	O75264	SL018088	Small integral membrane protein 24	CS077	2729	0.136054	0.0192445	1.96e-12	0.0172527	0.0182384	0.0377191	0.0983345	0.173773
fcer23291302	P06734	SL002706	Low affinity immunoglobulin epsilon Fc receptor	CD23	2729	0.137077	0.0194065	2.05e-12	0.0172344	0.0165565	0.0380367	0.0990407	0.175114
chkb131172323	Q9Y259	SL018256	Choline/ethanolamine kinase	CHKB	2729	0.132566	0.0187825	2.13e-12	0.0169535	0.0169453	0.0368136	0.0957529	0.16938
muc410659493	Q99102	SL007611	Mucin-4 precursor	MUC4	2729	0.136085	0.0193035	2.26e-12	0.017322	0.0175692	0.0378349	0.0982498	0.17392
snrpf5494523	P62306	SL009790	Small nuclear ribonucleoprotein F	RUXF	2729	0.135507	0.0192205	2.26e-12	0.0169484	0.0173903	0.0376722	0.0978344	0.173179
slc35g213501103	Q8TBE7	SL020163	Solute carrier family 35 member G2	S35G2	2729	0.132799	0.0188591	2.4e-12	0.0168252	0.0174813	0.0369639	0.0958356	0.169763
pak3338712	O75914	SL010508	Serine/threonine-protein kinase PAK 3	PAK3	2729	-0.134417	0.0191006	2.47e-12	0.0177298	0.0174455	0.0374371	-0.171855	-0.0969802
defb107a6399523	Q8IZN7	SL012680	Beta-defensin 107	D107A	2729	0.134604	0.0191431	2.57e-12	0.0183004	0.015395	0.0375205	0.0970833	0.172124
apol111510313	O14791	SL005699	Apolipoprotein L1	Apo L1	2729	0.13209	0.0188303	2.89e-12	0.016658	0.0172059	0.0369074	0.0951829	0.168998
hbegf14094293	Q99075	SL000138	Heparin-binding EGF-like growth factor	HB-EGF	2729	0.134298	0.0191563	2.98e-12	0.0167018	0.0169992	0.0375464	0.0967518	0.171845
tnfsf92599512	P41273	SL003735	Tumor necrosis factor ligand superfamily member 9	4-1BB ligand	2729	0.133265	0.0190189	3.06e-12	0.016727	0.0173971	0.037277	0.0959882	0.170542
stab23399312	Q8WWQ8	SL007560	Stabilin-2	STAB2	2729	-0.133463	0.0190945	3.45e-12	0.0166703	0.0169095	0.0374253	-0.170888	-0.0960375
chst37189553	Q7LGC8	SL018098	Carbohydrate sulfotransferase 3	CHST3	2729	0.132529	0.0189883	3.71e-12	0.0165065	0.0171597	0.0372171	0.0953121	0.169746
uap11358023	Q16222	SL009232	UDP-N-acetylhexosamine pyrophosphorylase (Antigen X) (AGX) (Sperm-associated antigen 2)	Sperm-associated antigen 2	2729	0.132462	0.0189797	3.72e-12	0.0202717	0.019951	0.0372002	0.0952614	0.169662
ctsd5508623	P07339	SL000344	Cathepsin D	Cathepsin D	2729	0.134571	0.0192925	3.82e-12	0.0183659	0.0180229	0.0378132	0.0967575	0.172384
npnt6342103	Q6UXI9	SL006194	Nephronectin	Nephronectin	2729	0.132599	0.0190155	3.87e-12	0.0165988	0.016451	0.0372703	0.0953287	0.169869
l1cam4246402	P32004	SL004154	Neural cell adhesion molecule L1	NCAM-L1	2729	-0.132007	0.0189353	3.92e-12	0.0169575	0.018011	0.0371131	-0.16912	-0.0948937
cdh2379711	P19022	SL000638	Cadherin-2	Cadherin-2	2729	-0.134222	0.0192778	4.17e-12	0.0191423	0.0166463	0.0377844	-0.172006	-0.0964373
btg21132583	P78543	SL007329	Protein BTG2	BTG2	2729	-0.132546	0.0190881	4.75e-12	0.0166592	0.0168833	0.0374127	-0.169959	-0.0951338
oaf641483	Q86UD1	SL008961	Out at first protein homolog	OAF	2729	0.132107	0.0190277	4.79e-12	0.016504	0.0172261	0.0372944	0.0948121	0.169401
ly6g6c625693	O95867	SL012397	Lymphocyte antigen 6 complex locus protein G6c	LY66C	2729	0.133801	0.0192797	4.88e-12	0.0172576	0.0154835	0.0377883	0.0960127	0.171589
lgmn3622334	Q99538	SL008909	Legumain	LGMN	2729	0.130667	0.0188303	4.91e-12	0.0163024	0.0167316	0.0369074	0.0937591	0.167574
nell26022573	Q99435	SL005091	Protein kinase C-binding protein NELL2	NELL2	2729	-0.131756	0.0190156	5.27e-12	0.0164408	0.0174368	0.0372706	-0.169027	-0.0944856
fgf173494713	O60258	SL004335	Fibroblast growth factor 17	FGF-17	2729	0.13309	0.0192196	5.43e-12	0.0178563	0.0151151	0.0376704	0.0954198	0.170761
pspn2696872	O60542	SL004685	Persephin	Persephin	2729	0.13149	0.0189982	5.56e-12	0.0171074	0.0173628	0.0372365	0.0942531	0.168726
epha106036783	Q5JZY3	SL014294	Ephrin type-A receptor 10	EPHAA	2729	0.132175	0.0191236	5.94e-12	0.0162437	0.0162231	0.0374822	0.0946933	0.169658
lcorl4304182	Q8N3X6	SL006698	Ligand-dependent nuclear receptor corepressor-like protein	transcription factor MLR1	2729	0.132278	0.0191481	6.09e-12	0.0189229	0.0186223	0.0375302	0.0947475	0.169808
tbx511202703	Q99593	SL019350	T-box transcription factor TBX5	TBX5	2729	0.131543	0.0190549	6.29e-12	0.0161452	0.0168165	0.0373476	0.0941958	0.168891
pou2f11171513	P14859	SL019568	POU domain	class 2	2729	0.133652	0.0193622	6.32e-12	0.017034	0.0153603	0.03795	0.095702	0.171602
ctsc317852	P53634	SL007280	Dipeptidyl peptidase 1	CATC	2729	-0.132048	0.0191353	6.41e-12	0.0175753	0.0184386	0.0375052	-0.169553	-0.0945428
rps35026661	P23396	SL008059	40S ribosomal protein S3	RS3	2729	0.130621	0.0189332	6.48e-12	0.0163453	0.0173641	0.0371091	0.0935123	0.16773
efna31415383	P52797	SL004139	Ephrin-A3	Ephrin-A3	2729	-0.131559	0.0190824	6.7e-12	0.0162063	0.0160381	0.0374015	-0.168961	-0.0941578
apoa512908153	Q6Q788	SL004840	Apolipoprotein A-V	Apo A-V	2729	-0.130112	0.0188821	6.87e-12	0.0165239	0.015586	0.0370089	-0.16712	-0.0931028
psma13859502	P25786	SL010973	Proteasome subunit alpha type-1	PSA1	2729	0.132803	0.0192782	6.96e-12	0.0163281	0.017117	0.0377853	0.0950179	0.170589
csrp21296823	Q16527	SL008213	Cysteine and glycine-rich protein 2	CSRP2	2729	-0.132119	0.0191843	7.06e-12	0.019016	0.0141312	0.0376012	-0.16972	-0.0945179
camk1d3418122	Q8IU85	SL010490	Calcium/calmodulin-dependent protein kinase type 1D	CAMK1D	2729	-0.131494	0.019101	7.19e-12	0.0168981	0.0168712	0.0374379	-0.168932	-0.0940561
dgcr69444703	Q14129	SL019049	Protein DGCR6	DGCR6	2729	-0.131402	0.0190957	7.33e-12	0.0162214	0.0160001	0.0374276	-0.168829	-0.0939742
igfl36961143	Q6UXB1	SL012609	Insulin growth factor-like family member 3	IGFL3	2729	-0.131636	0.0191299	7.34e-12	0.016072	0.0164912	0.0374946	-0.169131	-0.0941413
c3268312	P01024	SL000456	Complement C3b	inactivated	2729	0.12631	0.0183604	7.42e-12	0.0167259	0.0152846	0.0359863	0.0903241	0.162297
hmgcr5230993	P04035	SL016557	3-hydroxy-3-methylglutaryl-coenzyme A reductase	HMGR	2729	0.131516	0.0191436	7.93e-12	0.019065	0.0150296	0.0375215	0.0939944	0.169037
stim192711013	Q13586	SL011218	Stromal interaction molecule 1	STIM1	2729	-0.131793	0.0192048	8.35e-12	0.016055	0.0159181	0.0376414	-0.169434	-0.0941512
sephs114083253	P49903	SL020314	Selenide	water dikinase 1	2729	0.130069	0.0189659	8.6e-12	0.0158978	0.0164967	0.0371731	0.0928959	0.167242
rarres310961153	Q9UL19	SL015329	Retinoic acid receptor responder protein 3	TIG3	2729	0.130583	0.0190531	8.87e-12	0.0164138	0.0168676	0.037344	0.0932389	0.167927
oscar7116313	Q8IYS5	SL012677	Osteoclast-associated immunoglobulin-like receptor	OSCAR	2729	0.13066	0.0190816	9.25e-12	0.0163167	0.0166151	0.0373999	0.0932605	0.16806
cst73302581	O76096	SL007049	Cystatin-F	CYTF	2729	0.131016	0.0191414	9.43e-12	0.0169767	0.0168843	0.0375171	0.0934991	0.168533
clmp10440263	Q9H6B4	SL008621	CXADR-like membrane protein	ACAM	2729	0.130797	0.0191112	9.48e-12	0.0158939	0.0159728	0.037458	0.0933392	0.168255
ece13611704	P42892	SL004060	Endothelin-converting enzyme 1	Endothelin-converting enzyme 1	2729	0.129721	0.0189555	9.51e-12	0.0160274	0.0157084	0.0371527	0.0925687	0.166874
crabp21169673	P29373	SL008838	Cellular retinoic acid-binding protein 2	RABP2	2729	0.130273	0.0190377	9.55e-12	0.0164863	0.0156982	0.0373138	0.0929591	0.167587
tnfrsf1a2654191	P19438	SL001992	Tumor necrosis factor receptor superfamily member 1A	TNF sR-I	2729	0.131581	0.0192432	9.89e-12	0.0179299	0.0152055	0.0377168	0.0938646	0.169298
c4ac4b2182541	P0C0L5	SL000318	Complement C4b	C4b	2729	0.128935	0.0188716	1.03e-11	0.0160011	0.015594	0.0369883	0.0919463	0.165923
adamts42809252	O75173	SL004625	A disintegrin and metalloproteinase with thrombospondin motifs 4	ADAMTS-4	2729	0.130396	0.0191089	1.09e-11	0.0160794	0.0157662	0.0374534	0.0929426	0.167849
atp5b4965271	P06576	SL005675	ATP synthase subunit beta	mitochondrial	2729	-0.129716	0.0190202	1.12e-11	0.0162875	0.0164782	0.0372797	-0.166996	-0.0924362
vamp47732453	O75379	SL018228	Vesicle-associated membrane protein 4	VAMP4	2729	0.131379	0.0192721	1.14e-11	0.0166366	0.0169486	0.0377733	0.0936055	0.169152
sorbs312976493	O60504	SL001913	Vinexin b	Vinexin b	2729	0.128293	0.0188407	1.2e-11	0.0169191	0.0161649	0.0369278	0.0913648	0.16522
cdh32643572	P22223	SL004183	Cadherin-3	P-Cadherin	2729	-0.129628	0.0190436	1.22e-11	0.0156678	0.016293	0.0373255	-0.166953	-0.0923024
afp579282	P02771	SL000011	alpha-Fetoprotein	AFP	2729	-0.130364	0.019167	1.27e-11	0.0179588	0.0184149	0.0375672	-0.167932	-0.092797
bmp103587532	O95393	SL007056	Bone morphogenetic protein 10	BMP10	2729	-0.130286	0.0191606	1.28e-11	0.0157996	0.0157382	0.0375548	-0.167841	-0.0927316
cep5790671523	Q86XR8	SL018784	Centrosomal protein of 57 kDa	CEP57	2729	0.130928	0.0192795	1.36e-11	0.0155914	0.0161968	0.0377879	0.0931399	0.168716
prrg18306543	O14668	SL006396	Transmembrane gamma-carboxyglutamic acid protein 1	TMG1	2729	-0.130144	0.0191671	1.37e-11	0.0171069	0.01557	0.0375675	-0.167712	-0.0925769
krt1712923513	Q04695	SL005401	Keratin	type I cytoskeletal 17	2729	-0.129405	0.0190796	1.44e-11	0.0164463	0.0168711	0.0373961	-0.166801	-0.0920092
tnfrsf82605492	P28908	SL004180	Tumor necrosis factor receptor superfamily member 8	CD30	2729	-0.128872	0.0190033	1.45e-11	0.0157245	0.0166326	0.0372465	-0.166119	-0.0916259
wfikkn13191502	Q96NZ8	SL012783	WAP	kazal	2729	0.128863	0.0190107	1.48e-11	0.0159636	0.0157719	0.037261	0.0916023	0.166124
acp53232282	P13686	SL004118	Tartrate-resistant acid phosphatase type 5	TrATPase	2729	0.130852	0.0193302	1.58e-11	0.0155317	0.0156116	0.0378872	0.0929645	0.168739
slitrk54568172	O94991	SL014070	SLIT and NTRK-like protein 5	SLIK5	2729	-0.128622	0.0190141	1.63e-11	0.0156271	0.0166244	0.0372676	-0.165889	-0.0913539
lbp307462	P18428	SL003309	Lipopolysaccharide-binding protein	LBP	2729	-0.129633	0.0191966	1.76e-11	0.0153783	0.0159642	0.0376254	-0.167258	-0.0920076
cd44928383	P16070	SL000135	CD44 antigen	CD44	2729	-0.128491	0.0190415	1.83e-11	0.0183396	0.0184362	0.0373214	-0.165812	-0.0911694
serpina43449582	P29622	SL004876	Kallistatin	Kallistatin	2729	-0.129509	0.0192508	2.1e-11	0.0154334	0.0154492	0.0377316	-0.16724	-0.091777
c1r3285232	P00736	SL000310	Complement C1r subcomponent	C1r	2729	0.12815	0.019053	2.12e-11	0.0155193	0.0151015	0.0373439	0.0908065	0.165494
oosp27106373	Q86WS3	SL012654	Oocyte-secreted protein 2	PLACL	2729	0.12889	0.0191895	2.25e-11	0.0163323	0.0162269	0.0376113	0.0912784	0.166501
cadm13326582	Q9BY67	SL004805	Cell adhesion molecule 1	Nectin-like protein 2	2729	-0.126981	0.0189504	2.51e-11	0.015233	0.0161129	0.0371428	-0.164124	-0.0898383
lama46577643	Q16363	SL008212	Laminin subunit alpha-4	LAMA4	2729	0.125369	0.0187115	2.52e-11	0.0204351	0.0141293	0.0366745	0.0886946	0.162044
defa19250873	P59665	SL004526	Neutrophil defensin 1	HNP-1	2729	0.128349	0.0191986	2.78e-11	0.0153044	0.0163344	0.0376292	0.0907195	0.165978
lap31395973	P28838	SL000499	LAP	LAP	2729	0.124983	0.0186981	2.8e-11	0.0171632	0.0177011	0.0366482	0.088335	0.161631
tlr4ly963647494	O00206	SL018625	Toll-like receptor 4:Lymphocyte antigen 96 complex	TLR4:MD-2 complex	2729	-0.127046	0.0190142	2.85e-11	0.0150907	0.0157091	0.0372679	-0.164314	-0.0897785
mrap78951083	Q8TCY5	SL018298	Melanocortin-2 receptor accessory protein	MRAP	2729	0.12835	0.0192174	2.91e-11	0.0156212	0.015736	0.037666	0.0906843	0.166016
slamf77882313	Q9NQ25	SL016928	SLAM family member 7	SLAF7	2729	-0.127519	0.0190927	2.91e-11	0.015154	0.0152715	0.0374217	-0.164941	-0.0900974
isl11154963	P61371	SL007314	Insulin gene enhancer protein ISL-1	ISL1	2729	-0.126279	0.0189103	2.93e-11	0.0155186	0.0165718	0.0370641	-0.163343	-0.089215
ephb65078823	O15197	SL008414	Ephrin type-B receptor 6	EphB6	2729	-0.127355	0.0190854	3.03e-11	0.0154391	0.0160277	0.0374074	-0.164762	-0.0899475
lrtm19368643	Q9HBL6	SL017470	Leucine-rich repeat and transmembrane domain-containing protein 1	LRTM1	2729	-0.128497	0.0192743	3.15e-11	0.0152041	0.0148442	0.0377776	-0.166275	-0.0907195
ncf414060673	Q15080	SL007435	Neutrophil cytosol factor 4	NCF4	2729	0.1288	0.0193385	3.29e-11	0.0152795	0.0155945	0.0379035	0.0908963	0.166703
eva1c7008133	P58658	SL017995	Protein eva-1 homolog C	F176C	2729	-0.127398	0.0191418	3.4e-11	0.0150553	0.0149669	0.0375179	-0.164916	-0.0898804
prss33479712	P35030	SL006480	Trypsin-3	TRY3	2729	0.127072	0.0191111	3.55e-11	0.0152147	0.0155588	0.0374577	0.0896145	0.16453
stc14930211	P52823	SL005789	Stanniocalcin-1	Stanniocalcin-1	2729	0.127377	0.0191627	3.6e-11	0.0151129	0.0159102	0.0375589	0.0898184	0.164936
c1s8840613	P09871	SL000311	Complement C1s subcomponent	C1s	2729	0.128676	0.0193609	3.62e-11	0.015407	0.0144304	0.0379474	0.0907281	0.166623
serpine1292591	P05121	SL000006	Plasminogen activator inhibitor 1	PAI-1	2729	0.126586	0.0190501	3.65e-11	0.0149023	0.0157147	0.0373382	0.0892481	0.163924
slc16a3904923	O15427	SL014602	Monocarboxylate transporter 4	MOT4	2729	0.127331	0.0191748	3.76e-11	0.0162305	0.0164239	0.0375827	0.089748	0.164913
kiaa14679981183	A2RU67	SL018293	Uncharacterized protein KIAA1467	K1467	2729	-0.125753	0.0189561	3.93e-11	0.0154567	0.0162654	0.037154	-0.162907	-0.0885992
col23a14543652	Q86Y22	SL014048	Collagen alpha-1(XXIII) chain	CONA1	2729	0.128119	0.0193188	3.98e-11	0.0150431	0.0156391	0.0378648	0.0902543	0.165984
sema6c1459753	Q9H3T2	SL020074	Semaphorin-6C	SEM6C	2729	0.128113	0.0193261	4.06e-11	0.0166661	0.0173157	0.0378791	0.0902344	0.165993
psg66456173	Q00889	SL012480	Pregnancy-specific beta-1-glycoprotein 6	PSG6	2729	0.126689	0.0191138	4.08e-11	0.0203983	0.0122911	0.037463	0.0892261	0.164152
apoe5312493	P02649	SL000277	Apolipoprotein E (isoform E2)	Apo E2	2729	-0.12774	0.0192861	4.21e-11	0.0148004	0.0150515	0.0378008	-0.165541	-0.0899395
defb1191068953	Q8N690	SL012695	Beta-defensin 119	DB119	2729	0.128049	0.0193337	4.22e-11	0.0168379	0.0174071	0.0378941	0.0901548	0.165943
pla2g5244914	P39877	SL004182	Calcium-dependent phospholipase A2	GV	2729	0.127676	0.0192861	4.31e-11	0.01486	0.0157926	0.0378007	0.0898749	0.165476
ccl212516573	O00585	SL003193	C-C motif chemokine 21	6Ckine	2729	0.127024	0.0192171	4.61e-11	0.0150072	0.0145066	0.0376654	0.0893581	0.164689
ntn16649513	O95631	SL012395	Netrin-1	NET1	2729	0.126178	0.0190911	4.63e-11	0.0155861	0.0154122	0.0374185	0.0887598	0.163597
lck4560342	P06239	SL006916	Tyrosine-protein kinase Lck	LCK	2729	0.128063	0.0193912	4.79e-11	0.0153426	0.0141065	0.0380067	0.0900567	0.16607
aagab11926233	Q6PD74	SL012582	Alpha- and gamma-adaptin-binding protein p34	P34	2729	-0.12661	0.0192015	5.13e-11	0.0152278	0.0151009	0.037635	-0.164245	-0.088975
ccnh9848223	P51946	SL000391	Cyclin-H	Cyclin H	2729	0.12614	0.0191613	5.51e-11	0.0166686	0.0132509	0.0375561	0.0885842	0.163696
dpep18794133	P16444	SL008734	Dipeptidase 1	DPEP1	2729	0.126522	0.019221	5.53e-11	0.0156082	0.0163872	0.0376731	0.088849	0.164195
mynn12455483	Q9NPC7	SL019739	Myoneurin	MYNN	2729	-0.125734	0.0191232	5.81e-11	0.0149037	0.0143556	0.0374814	-0.163216	-0.0882531
tnfsf83421542	P32971	SL004635	Tumor necrosis factor ligand superfamily member 8	CD30 Ligand	2729	-0.12687	0.0193005	5.87e-11	0.0148007	0.0149985	0.037829	-0.164699	-0.0890406
cdc42bpa1270623	Q5VT25	SL007478	Serine/threonine-protein kinase MRCK alpha	MRCKA	2729	0.125091	0.0190413	6.03e-11	0.014772	0.0149994	0.037321	0.0877703	0.162412
eif3g11454873	O75821	SL012996	Eukaryotic translation initiation factor 3 subunit G	EIF3G	2729	0.125067	0.019053	6.24e-11	0.0148648	0.0157758	0.0373439	0.0877232	0.162411
pcdh910558263	Q9HC56	SL008436	Protocadherin-9	PCDH9	2729	-0.124167	0.0189297	6.44e-11	0.0147122	0.0157445	0.0371022	-0.161269	-0.0870651
sumf26069713	Q8NBJ7	SL012703	Sulfatase-modifying factor 2	SUMF2	2729	0.125745	0.0191818	6.61e-11	0.0157833	0.0158679	0.0375964	0.0881487	0.163342
vti1b896383	Q9UEU0	SL005723	Vesicle transport through interaction with t-SNAREs homolog 1B	Vti1-rp1	2729	0.125028	0.0190729	6.62e-11	0.0144634	0.0152346	0.0373828	0.0876448	0.16241
st3gal6694743	Q9Y274	SL009530	Type 2 lactosamine alpha-2	3-sialyltransferase	2729	-0.124406	0.0189822	6.68e-11	0.0151034	0.0138862	0.0372051	-0.161611	-0.0872007
samhd11130373	Q9Y3Z3	SL008335	Deoxynucleoside triphosphate triphosphohydrolase SAMHD1	SAMH1	2729	-0.125885	0.0192355	7.11e-11	0.0149124	0.0141572	0.0377015	-0.163586	-0.0881833
mmp32788551	P08254	SL000524	Stromelysin-1	MMP-3	2729	0.125262	0.0191735	7.66e-11	0.0145619	0.0152645	0.03758	0.0876821	0.162842
rgs811666723	P57771	SL019551	Regulator of G-protein signaling 8	RGS8	2729	-0.12421	0.0190294	7.96e-11	0.0143527	0.0146296	0.0372976	-0.161507	-0.0869122
il36b1414993	NA	NA	NA	NA	2729	-0.125535	0.0192373	8.05e-11	0.0151564	0.0161746	0.0377052	-0.16324	-0.0878295
lilrb31133473	O75022	SL019428	Leukocyte immunoglobulin-like receptor subfamily B member 3	LIRB3	2729	0.124233	0.0190849	8.94e-11	0.016128	0.0145179	0.0374064	0.0868269	0.16164
canx8834583	P27824	SL004576	Calnexin	Calnexin	2729	0.125783	0.0193259	9e-11	0.014924	0.0154345	0.0378788	0.0879037	0.163661
dll4330561	Q9NR61	SL010457	Delta-like protein 4	DLL4	2729	-0.124492	0.0191363	9.18e-11	0.0145517	0.0140276	0.0375071	-0.161999	-0.0869846
ier3ip16412263	Q9Y5U9	SL017453	Immediate early response 3-interacting protein 1	IR3IP	2729	0.125176	0.0192492	9.34e-11	0.014901	0.0151154	0.0377284	0.0874474	0.162904
esr12945251	P03372	SL000007	Estrogen receptor	ER	2729	0.123522	0.019028	1.01e-10	0.0144748	0.0155239	0.0372948	0.0862272	0.160817
stambpl11240133	Q96FJ0	SL019706	AMSH-like protease	STALP	2729	-0.124197	0.0191608	1.07e-10	0.0158631	0.0155122	0.0375552	-0.161752	-0.0866419
tek3773154	Q02763	SL003200	Angiopoietin-1 receptor	soluble	2729	-0.123647	0.0190734	1.07e-10	0.0142623	0.0151911	0.0373839	-0.161031	-0.0862634
klk112831291	Q9UBX7	SL002763	Kallikrein-11	Kallikrein 11	2729	-0.123886	0.0191242	1.1e-10	0.0141345	0.0146653	0.0374833	-0.16137	-0.086403
cd476643623	Q08722	SL004838	Leukocyte surface antigen CD47	CD47	2729	-0.123679	0.0191188	1.17e-10	0.0168553	0.0167713	0.0374728	-0.161152	-0.086206
pde2a5246643	O00408	SL005730	cGMP-dependent 3'	5'-cyclic phosphodiesterase	2729	0.120803	0.018693	1.22e-10	0.014109	0.0150439	0.0366383	0.0841644	0.157441
elf513457333	Q9UKW6	SL020109	ETS-related transcription factor Elf-5	ELF5	2729	0.12417	0.0192289	1.26e-10	0.0148594	0.0140104	0.0376886	0.0864809	0.161858
ism18355803	B1AKI9	SL018469	Isthmin-1	ISM1	2729	-0.124154	0.0192366	1.28e-10	0.0161108	0.0145369	0.0377038	-0.161858	-0.0864507
lair111284243	Q6GTX8	SL005432	Leukocyte-associated immunoglobulin-like receptor 1	LAIR1	2729	0.123683	0.0191624	1.28e-10	0.0154041	0.0152191	0.0375583	0.0861246	0.161241
efnb2877253	P52799	SL007274	Ephrin-B2	EFNB2	2729	0.123946	0.0192094	1.3e-10	0.0151761	0.0132945	0.0376505	0.0862955	0.161596
lgals42982822	P56470	SL005165	Galectin-4	Galectin-4	2729	0.124857	0.0193941	1.43e-10	0.014273	0.014483	0.0380124	0.086845	0.16287
sema3e5363513	O15041	SL010470	Semaphorin-3E	Semaphorin 3E	2729	-0.122698	0.0190731	1.47e-10	0.0140168	0.0141435	0.0373834	-0.160081	-0.0853142
lrp110699523	Q07954	SL018603	Prolow-density lipoprotein receptor-related protein 1	LRP1	2729	-0.122668	0.0190779	1.5e-10	0.0145423	0.0133462	0.0373926	-0.160061	-0.0852754
tnfrsf145352113	Q92956	SL004145	Tumor necrosis factor receptor superfamily member 14	HVEM	2729	0.12328	0.0191747	1.51e-10	0.0150309	0.0130935	0.0375825	0.0856974	0.160862
tymsos8263643	NA	NA	NA	NA	2729	0.123203	0.0191846	1.58e-10	0.0170043	0.0141411	0.0376017	0.0856012	0.160805
il162774103	Q14005	SL000474	Interleukin-16	IL-16	2729	0.122875	0.0191388	1.6e-10	0.0146844	0.0134924	0.037512	0.0853632	0.160387
prlh65431823	P81277	SL012472	Prolactin-releasing peptide	PRRP	2729	0.119619	0.0186745	1.76e-10	0.0138646	0.014347	0.036602	0.0830168	0.156221
csag15716493	Q6PB30	SL017101	Putative chondrosarcoma-associated gene 1 protein	CSAG1	2729	0.122363	0.019117	1.81e-10	0.0138734	0.0148328	0.0374694	0.0848935	0.159832
nppb7655113	P16860	SL002785	N-terminal pro-BNP	N-terminal pro-BNP	2729	-0.121963	0.0190582	1.83e-10	0.0138005	0.0142695	0.037354	-0.159317	-0.0846091
stc26231463	O76061	SL006310	Stanniocalcin-2	STC2	2729	0.123351	0.0192744	1.83e-10	0.0138006	0.0144935	0.0377777	0.0855733	0.161129
rpn11049033	P04843	SL011102	Dolichyl-diphosphooligosaccharide--protein glycosyltransferase subunit 1	RPN1	2729	0.121537	0.0189968	1.85e-10	0.0141133	0.0136054	0.0372338	0.0843032	0.158771
tmed49319593	Q7Z7H5	SL007510	Transmembrane emp24 domain-containing protein 4	TMED4	2729	0.123246	0.0192634	1.85e-10	0.0138076	0.014727	0.0377562	0.0854893	0.161002
plau4158542	P00749	SL000613	Urokinase-type plasminogen activator	uPA	2729	-0.122017	0.0190943	1.94e-10	0.0137751	0.0147121	0.0374249	-0.159442	-0.084592
angpt213660763	O15123	SL001996	Angiopoietin-2	Angiopoietin-2	2729	-0.120796	0.0189138	1.99e-10	0.0139002	0.0148729	0.037071	-0.157867	-0.0837254
emc413516463	NA	NA	NA	NA	2729	-0.120176	0.0188199	2e-10	0.0136651	0.01416	0.0368871	-0.157063	-0.0832887
gkn2641683	Q86XP6	SL017435	Gastrokine-2	GKN2	2729	-0.122154	0.0191295	2e-10	0.013709	0.0144978	0.0374938	-0.159648	-0.0846604
zap70383762	P43403	SL010519	Tyrosine-protein kinase ZAP-70	ZAP70	2729	-0.121775	0.0190762	2.03e-10	0.0138435	0.0145646	0.0373893	-0.159164	-0.0843858
slc26a5912743	P58743	SL018840	Prestin	S26A5	2729	0.122063	0.019139	2.1e-10	0.0138367	0.0144987	0.0375124	0.0845502	0.159575
spp11311373	P10451	SL002688	Osteopontin	Osteopontin	2729	-0.122539	0.0192122	2.1e-10	0.0136943	0.014535	0.0376559	-0.160195	-0.0848833
gpr1351146543	Q8IZ08	SL019454	Probable G-protein coupled receptor 135	GP135	2729	-0.122051	0.0191386	2.11e-10	0.01369	0.0145681	0.0375116	-0.159562	-0.0845392
kir2dl27773203	P43627	SL018238	Killer cell immunoglobulin-like receptor 2DL2	KI2L2	2729	-0.12212	0.0191717	2.21e-10	0.0140584	0.0133169	0.0375766	-0.159697	-0.0845434
ptx36447733	P26022	SL004830	Pentraxin-related protein PTX3	PTX3	2729	-0.122968	0.0193061	2.22e-10	0.0140928	0.0150764	0.0378399	-0.160808	-0.0851283
chrd134381153	Q9H2X0	SL007661	Chordin	CHRD	2729	0.123232	0.01936	2.28e-10	0.0142463	0.0132685	0.0379456	0.0852861	0.161177
hint25612163	Q9BX68	SL016512	Histidine triad nucleotide-binding protein 2	mitochondrial	2729	-0.120899	0.0189945	2.28e-10	0.0141693	0.0145906	0.0372292	-0.158129	-0.0836702
iscu720153	Q9H1K1	SL018102	Iron-sulfur cluster assembly enzyme ISCU	mitochondrial	2729	0.122379	0.0192324	2.31e-10	0.0156035	0.0123754	0.0376954	0.084684	0.160075
kiaa004014603513	J3QR46	SL020082	Uncharacterized protein KIAA0040	KIAA0040	2729	0.122929	0.0193458	2.45e-10	0.0136246	0.0137343	0.0379177	0.0850112	0.160847
pvrl2624543	Q92692	SL004693	Nectin-2	Nectin-2	2729	-0.12209	0.0192167	2.46e-10	0.0152007	0.0159185	0.0376648	-0.159755	-0.0844249
il18r114079143	Q13478	SL004152	Interleukin-18 receptor 1	IL-18 Ra	2729	0.122315	0.0192628	2.52e-10	0.0136853	0.0146234	0.037755	0.0845598	0.16007
dnajb911214403	Q9UBS3	SL019363	DnaJ homolog subfamily B member 9	DNJB9	2729	0.121166	0.0191071	2.66e-10	0.0136109	0.0135826	0.0374499	0.0837163	0.158616
mrpl346933203	Q9BQ48	SL018017	39S ribosomal protein L34	mitochondrial	2729	0.122241	0.019283	2.69e-10	0.0136556	0.0146682	0.0377947	0.0844468	0.160036
myzap13924133	P0CAP1	SL018834	Myocardial zonula adherens protein	MYZAP	2729	-0.121343	0.0191403	2.69e-10	0.014409	0.015008	0.0375149	-0.158858	-0.0838281
mdm24245802	Q00987	SL001999	E3 ubiquitin-protein ligase Mdm2	MDM2	2729	0.122554	0.0193417	2.74e-10	0.0138761	0.0132464	0.0379097	0.0846448	0.160464
il344556102	Q6ZMJ4	SL013548	Interleukin-34	IL-34	2729	-0.120937	0.0190997	2.82e-10	0.013468	0.014346	0.0374355	-0.158372	-0.0835012
c1qac1qbc1qc275322	P02747	SL000309	Complement C1q subcomponent	C1q	2729	-0.121838	0.0192451	2.84e-10	0.0135734	0.0135934	0.0377204	-0.159559	-0.0841178
adgre24546273	NA	NA	NA	NA	2729	-0.120758	0.0190912	2.94e-10	0.0140167	0.0132814	0.0374187	-0.158177	-0.0833397
epor2715252	P19235	SL005159	Erythropoietin receptor	EPO-R	2729	0.121884	0.0192804	3.01e-10	0.0142796	0.0142941	0.0377896	0.0840943	0.159674
pfn213054873	P35080	SL008767	Profilin 2	Profilin II	2729	0.120921	0.0191387	3.08e-10	0.0139399	0.0129545	0.0375119	0.083409	0.158433
tyk25260803	P29597	SL007181	Non-receptor tyrosine-protein kinase TYK2	TYK2	2729	0.120154	0.0190249	3.13e-10	0.0135389	0.0145491	0.0372889	0.0828651	0.157443
fam159b10635333	A6NKW6	SL018608	Membrane protein FAM159B	F159B	2729	0.122165	0.0193495	3.17e-10	0.0134564	0.0142417	0.037925	0.0842401	0.16009
hepacam26568183	A8MVW5	SL017493	HEPACAM family member 2	HECA2	2729	0.121157	0.0191996	3.24e-10	0.0160427	0.012683	0.0376312	0.0835254	0.158788
nab1139332763	Q13506	SL020257	NGFI-A-binding protein 1	NAB1	2729	0.117836	0.0186823	3.3e-10	0.0133481	0.013797	0.0366173	0.0812185	0.154453
elane13671403	P08246	SL000401	Neutrophil elastase	Elastase	2729	0.121732	0.0193075	3.35e-10	0.0133314	0.0138314	0.0378427	0.0838895	0.159575
pcdhgc37859213	Q9UN70	SL008367	Protocadherin gamma-C3	PCDGK	2729	0.119883	0.0190223	3.41e-10	0.0134177	0.0134576	0.0372837	0.0825989	0.157166
ndst1692773	P52848	SL017913	Bifunctional heparan sulfate N-deacetylase/N-sulfotransferase 1	NDST1	2729	-0.120362	0.019102	3.44e-10	0.0135614	0.0145719	0.0374399	-0.157802	-0.0829221
mpl3473782	P40238	SL005224	Thrombopoietin Receptor	Thrombopoietin Receptor	2729	0.120526	0.0191309	3.46e-10	0.0141843	0.012727	0.0374966	0.0830296	0.158023
mpdz140361163	O75970	SL020312	Multiple PDZ domain protein	MPDZ	2729	0.119656	0.0190287	3.73e-10	0.0142959	0.0144374	0.0372963	0.0823595	0.156952
myrf8843343	Q9Y2G1	SL018609	Myelin regulatory factor	MRF	2729	-0.120484	0.0191724	3.82e-10	0.0136758	0.0145086	0.037578	-0.158062	-0.0829061
rpl3012478153	P62888	SL008862	60S ribosomal protein L30	RL30	2729	0.120927	0.0192422	3.82e-10	0.0134956	0.0131624	0.0377148	0.0832126	0.158642
arpc31357353	O15145	SL004616	ARP2/3 complex 21 kDa subunit	p21-ARC	2729	-0.120512	0.0191884	3.92e-10	0.013586	0.0130022	0.0376092	-0.158121	-0.0829024
ugp213939143	Q16851	SL006519	UTP--glucose-1-phosphate uridylyltransferase 1	UGPA1	2729	0.120642	0.0192109	3.93e-10	0.013317	0.0134633	0.0376534	0.0829887	0.158296
c2orf40636263	Q9H1Z8	SL017442	Augurin	AUGN	2729	-0.119746	0.0190877	4.09e-10	0.0132741	0.0133497	0.0374119	-0.157158	-0.0823339
krtap2414615463	Q9BYR9	SL020089	Keratin-associated protein 2-4	KRA24	2729	0.118665	0.0189262	4.19e-10	0.0133226	0.0136814	0.0370954	0.0815694	0.15576
ang487431	P03950	SL000003	Angiogenin	Angiogenin	2729	0.119978	0.0191385	4.21e-10	0.0132724	0.0142632	0.0375114	0.0824669	0.15749
sdhaf2642043	Q9NX18	SL017454	Succinate dehydrogenase assembly factor 2	mitochondrial	2729	0.119151	0.0190122	4.26e-10	0.0133409	0.0131841	0.0372638	0.0818867	0.156414
klrf17756373	Q9NZS2	SL014209	Killer cell lectin-like receptor subfamily F member 1	KLRF1	2729	0.120889	0.0193043	4.39e-10	0.0145587	0.0137531	0.0378365	0.0830523	0.158725
svep111109563	Q4LDE5	SL012540	Sushi	von Willebrand factor type A	2729	-0.118327	0.0188969	4.41e-10	0.0136606	0.0147382	0.037038	-0.155365	-0.0812893
rnase65646203	Q93091	SL012758	Ribonuclease K6	RNAS6	2729	0.121329	0.0193804	4.45e-10	0.013152	0.0135147	0.0379855	0.0833438	0.159315
arhgef21284893	Q92974	SL019951	Rho guanine nucleotide exchange factor 2	ARHG2	2729	0.119713	0.019142	4.63e-10	0.0150536	0.0126917	0.0375183	0.0821943	0.157231
cbx713027203	O95931	SL019531	Chromobox protein homolog 7	CBX7	2729	0.12059	0.0193167	4.97e-10	0.0136413	0.0127097	0.0378607	0.0827297	0.158451
il17b3499772	Q9UHF5	SL004350	Interleukin-17B	IL-17B	2729	0.119679	0.0191768	5.03e-10	0.013266	0.013941	0.0375865	0.0820928	0.157266
ptgfrn1272773	Q9P2B2	SL019877	Prostaglandin F2 receptor negative regulator	FPRP	2729	-0.117871	0.018913	5.31e-10	0.0130471	0.0134819	0.0370694	-0.154941	-0.0808018
rhog12540253	P84095	SL019775	Rho-related GTP-binding protein RhoG	RHOG	2729	0.119225	0.0191585	5.63e-10	0.0129526	0.0136729	0.0375507	0.0816745	0.156776
stau112471473	O95793	SL007061	Double-stranded RNA-binding protein Staufen homolog 1	STAU1	2729	0.116923	0.0187892	5.63e-10	0.0131658	0.0141379	0.0368268	0.0800966	0.15375
sf3b413449253	Q15427	SL020108	Splicing factor 3B subunit 4	SF3B4	2729	0.119717	0.0192392	5.64e-10	0.0152185	0.012995	0.0377087	0.0820086	0.157426
cops214029423	P61201	SL010966	COP9 signalosome complex subunit 2	CSN2	2729	0.118632	0.019067	5.67e-10	0.0136424	0.0145861	0.0373713	0.0812611	0.156004
cartpt5743823	Q16568	SL012512	Cocaine- and amphetamine-regulated transcript protein	CART	2729	0.119893	0.0193028	6.06e-10	0.0156544	0.0121396	0.0378336	0.0820592	0.157726
dynap10692483	Q8N1N2	SL018570	Dynactin-associated protein	CR026	2729	0.117687	0.0189676	6.32e-10	0.012877	0.013247	0.0371766	0.0805103	0.154863
f10487831	P00742	SL000360	Coagulation Factor X	Coagulation Factor X	2729	0.119383	0.0192486	6.42e-10	0.0130299	0.0129466	0.0377273	0.0816556	0.15711
cbs10086393	P35520	SL018882	Cystathionine beta-synthase	CBS	2729	0.11633	0.0187585	6.44e-10	0.013529	0.0133956	0.0367666	0.0795636	0.153097
pdcl214192313	Q8N4E4	SL019930	Phosducin-like protein 2	PDCL2	2729	-0.11912	0.0192095	6.46e-10	0.0131529	0.0128786	0.0376507	-0.156771	-0.0814694
tra2b12373733	P62995	SL014875	Splicing factor	arginine/serine-rich 10	2729	0.118764	0.0191909	6.99e-10	0.0139046	0.0121037	0.0376141	0.0811494	0.156378
abhd14a571543	Q9BUJ0	SL017100	Alpha/beta hydrolase domain-containing protein 14A	ABHEA	2729	0.119592	0.0193381	7.18e-10	0.0131673	0.0125584	0.0379028	0.0816891	0.157495
b3galt679812303	Q96L58	SL018344	Beta-1	3-galactosyltransferase 6	2729	-0.118542	0.019171	7.21e-10	0.0152519	0.0150653	0.0375751	-0.156117	-0.0809665
efnb214131373	P52799	SL007274	Ephrin-B2	EFNB2	2729	-0.118263	0.0191257	7.21e-10	0.0133364	0.0135406	0.0374865	-0.15575	-0.0807767
syncrip422472	O60506	SL007022	Heterogeneous nuclear ribonucleoprotein Q	HNRPQ	2729	-0.11877	0.0192124	7.28e-10	0.0127734	0.0133506	0.0376563	-0.156427	-0.0811141
ephb25077283	P29323	SL007179	Ephrin type-B receptor 2	EPHB2	2729	-0.118153	0.019119	7.37e-10	0.0128837	0.0132945	0.0374732	-0.155626	-0.08068
creg1935743	O75629	SL008587	Protein CREG1	CREG1	2729	0.118551	0.0191856	7.41e-10	0.0127494	0.013401	0.0376038	0.0809477	0.156155
arhgap366289783	Q6ZRI8	SL017400	Rho GTPase-activating protein 36	RHG36	2729	0.118379	0.019159	7.43e-10	0.0129878	0.0128837	0.0375516	0.0808273	0.155931
bage26294113	Q86Y30	SL017389	B melanoma antigen 2	BAGE2	2729	0.119064	0.0192729	7.47e-10	0.0132725	0.0124158	0.0377749	0.0812888	0.156839
dkkl1364454	Q9UK85	SL010381	Dickkopf-like protein 1	Soggy-1	2729	0.115452	0.0186966	7.6e-10	0.0127337	0.0132094	0.0366454	0.0788071	0.152098
ctrb1567113	P17538	SL000353	Chymotrypsinogen B	Chymotrypsin	2729	-0.119462	0.0193967	8.41e-10	0.0129014	0.0139533	0.0380175	-0.157479	-0.0814445
ncr22734494	O95944	SL005206	Natural cytotoxicity triggering receptor 2	NKp44	2729	0.1182	0.0192054	8.64e-10	0.0146316	0.0144211	0.0376426	0.0805576	0.155843
rfng72031253	Q9Y644	SL008366	Beta-1	3-N-acetylglucosaminyltransferase radical fringe	2729	0.118784	0.0193029	8.68e-10	0.0133383	0.0139639	0.0378338	0.0809502	0.156618
naaa3173492	Q02083	SL008611	N-acylethanolamine-hydrolyzing acid amidase	ASAHL	2729	-0.118116	0.0192267	9.26e-10	0.0125926	0.0132502	0.0376844	-0.1558	-0.0804312
flt33437803	P36888	SL004636	Receptor-type tyrosine-protein kinase FLT3	Flt-3	2729	-0.117093	0.0190662	9.37e-10	0.0126036	0.0133939	0.0373698	-0.154463	-0.0797232
batf38858213	Q9NR55	SL018692	Basic leucine zipper transcriptional factor ATF-like 3	BATF3	2729	0.116677	0.0190024	9.45e-10	0.0132665	0.0123429	0.0372446	0.0794327	0.153922
foxc214051543	Q99958	SL007629	Forkhead box protein C2	FOXC2	2729	0.117593	0.0191551	9.51e-10	0.0126874	0.0136737	0.037544	0.0800489	0.155137
znf33412763693	Q9HCZ1	SL019908	Zinc finger protein 334	ZN334	2729	-0.116073	0.0189547	1.05e-09	0.012495	0.0131935	0.0371513	-0.153224	-0.0789218
tsta31265723	Q13630	SL010919	GDP-L-fucose synthetase	FCL	2729	-0.116441	0.0190515	1.13e-09	0.0165634	0.0107391	0.0373409	-0.153782	-0.0790998
il11ra3814631	Q14626	SL007423	Interleukin-11 receptor subunit alpha	IL-11 RA	2729	-0.11624	0.0190239	1.14e-09	0.0125055	0.0127805	0.0372868	-0.153527	-0.0789535
mfge84455892	Q08431	SL006523	Lactadherin	MFGM	2729	-0.116595	0.019093	1.16e-09	0.0141731	0.0148294	0.0374222	-0.154017	-0.0791723
hspa1a4124242	P08107	SL000451	Heat shock 70 kDa protein 1A/1B	HSP 70	2729	0.116587	0.0191	1.18e-09	0.0126561	0.0125736	0.037436	0.0791507	0.154023
hmgcs113496193	Q01581	SL020125	Hydroxymethylglutaryl-CoA synthase	cytoplasmic	2729	0.114669	0.0187874	1.19e-09	0.0136327	0.0132467	0.0368233	0.0778452	0.151492
ccl2514068293	O15444	SL003197	C-C motif chemokine 25	TECK	2729	0.115982	0.0190371	1.27e-09	0.0124134	0.0127445	0.0373127	0.078669	0.153294
trh5659113	P20396	SL004188	Thyrotropin-releasing hormone	TRH	2729	0.117053	0.0192189	1.28e-09	0.0126081	0.0129723	0.037669	0.0793837	0.154722
cgref16257563	Q99674	SL012800	Cell growth regulator with EF hand domain protein 1	CGRE1	2729	-0.116428	0.0191709	1.43e-09	0.0124941	0.0124786	0.037575	-0.154003	-0.078853
ighg1ighg2ighg3ighg4igkigl274457	NA	NA	NA	NA	2729	-0.116884	0.0192536	1.45e-09	0.0123665	0.0126506	0.0377371	-0.154621	-0.0791473
mmp10847943	P09238	SL000645	Stromelysin-2	MMP-10	2729	-0.116462	0.0191897	1.47e-09	0.0124749	0.0135243	0.0376119	-0.154074	-0.0788505
pla2g10294962	O15496	SL004067	Group 10 secretory phospholipase A2	GX	2729	-0.117134	0.0193013	1.47e-09	0.01228	0.0129719	0.0378306	-0.154965	-0.0793035
pglyrp13329142	O75594	SL004515	Peptidoglycan recognition protein 1	PGRP-S	2729	0.116428	0.0191936	1.49e-09	0.0125977	0.0136261	0.0376194	0.0788081	0.154047
nucb110451113	Q02818	SL008914	Nucleobindin-1	NUCB1	2729	0.11636	0.0192084	1.57e-09	0.0122439	0.0127923	0.0376484	0.0787119	0.154009
xcl114078693	P47992	SL003186	Lymphotactin	Lymphotactin	2729	-0.115866	0.0191342	1.59e-09	0.0124516	0.012204	0.0375031	-0.153369	-0.0783631
tnfrsf215404533	O75509	SL004871	Tumor necrosis factor receptor superfamily member 21	DR6	2729	-0.115242	0.0190408	1.62e-09	0.0124927	0.013365	0.0373199	-0.152562	-0.077922
cxadr11204803	P78310	SL009892	Coxsackievirus and adenovirus receptor	CXAR	2729	0.115513	0.0190944	1.65e-09	0.012201	0.013067	0.0374251	0.0780875	0.152938
clec6a69111033	Q6EIG7	SL010453	C-type lectin domain family 6 member A	CLC6A	2729	0.116251	0.01923	1.7e-09	0.014653	0.012574	0.0376909	0.0785604	0.153942
hladpb187552023	P04440	SL001904	HLA class II histocompatibility antigen	DP beta 1 chain	2729	0.115427	0.0191311	1.82e-09	0.0144133	0.0110335	0.0374969	0.0779299	0.152924
ywhag8901403	P61981	SL004989	14-3-3 protein gamma	14-3-3 protein gamma	2729	0.115118	0.0190794	1.82e-09	0.0129994	0.0139604	0.0373956	0.0777227	0.152514
sirpb25669263	Q5JXA9	SL012554	Signal-regulatory protein beta-2	SIRB2	2729	0.116527	0.0193214	1.85e-09	0.0130854	0.0115671	0.03787	0.0786571	0.154397
mfn111364183	Q8IWA4	SL019424	Mitofusin-1	MFN1	2729	-0.116354	0.0192992	1.87e-09	0.0127378	0.0126273	0.0378265	-0.15418	-0.0785275
bmp63736603	P22004	SL003993	Bone morphogenetic protein 6	BMP-6	2729	-0.116047	0.019255	1.9e-09	0.013573	0.0126953	0.0377398	-0.153786	-0.0783067
ppm1a12619143	P35813	SL004719	Protein phosphatase 2C isoform alpha	Protein phophatase 2Ca	2729	-0.115351	0.0191415	1.9e-09	0.0125176	0.0131743	0.0375173	-0.152868	-0.0778338
il2307012	P60568	SL000478	Interleukin-2	IL-2	2729	0.11291	0.018737	1.91e-09	0.0131629	0.0125568	0.0367245	0.0761852	0.149634
il98379354	P15248	SL000485	Interleukin-9	IL-9	2729	-0.114352	0.0190033	2.01e-09	0.0125232	0.0134967	0.0372464	-0.151598	-0.0771051
pias410342553	Q8N2W9	SL019096	E3 SUMO-protein ligase PIAS4	PIAS4	2729	0.115355	0.0192094	2.17e-09	0.0123518	0.0123031	0.0376505	0.0777041	0.153005
cst414076743	P01036	SL007888	Cystatin-S	Cystatin-S	2729	-0.114923	0.0191418	2.18e-09	0.0120147	0.0126201	0.037518	-0.152441	-0.0774052
smarcc111180173	Q92922	SL019318	SWI/SNF complex subunit SMARCC1	SMRC1	2729	-0.115246	0.0191944	2.18e-09	0.012211	0.0120179	0.037621	-0.152867	-0.0776247
gdnf5822223	P39905	SL004248	Glial cell line-derived neurotrophic factor	GDNF	2729	0.115621	0.0192698	2.23e-09	0.0128822	0.0121826	0.0377688	0.0778526	0.15339
galnt2576443	Q10471	SL009348	Polypeptide N-acetylgalactosaminyltransferase 2	GALT2	2729	0.115013	0.0191861	2.31e-09	0.0120112	0.012763	0.0376047	0.0774079	0.152617
hsp90ab15467153	P08238	SL000454	Heat shock protein HSP 90-beta	HSP 90b	2729	0.114924	0.0191714	2.31e-09	0.0146698	0.0147691	0.037576	0.0773479	0.1525
hs6st15465323	O60243	SL014129	Heparan-sulfate 6-O-sulfotransferase 1	H6ST1	2729	-0.114775	0.0191982	2.55e-09	0.0119883	0.0129899	0.0376285	-0.152403	-0.0771463
fgfr3380912	P22607	SL004063	Fibroblast growth factor receptor 3	FGFR-3	2729	-0.114814	0.0192071	2.56e-09	0.0136245	0.0118223	0.0376459	-0.15246	-0.0771678
csf2rb11137433	P32927	SL007194	Cytokine receptor common subunit beta	IL3RB	2729	-0.113056	0.0189157	2.57e-09	0.012182	0.0130984	0.0370748	-0.150131	-0.0759812
il37272392	Q9NZH6	SL005178	Interleukin-37	IL-1F7	2729	-0.114071	0.0190862	2.58e-09	0.011873	0.0127018	0.037409	-0.15148	-0.0766619
lcn1013007663	Q6JVE6	SL012574	Epididymal-specific lipocalin-10	LCN10	2729	-0.115849	0.0193848	2.58e-09	0.0118772	0.0126661	0.0379943	-0.153843	-0.0778546
col15a189741723	P39059	SL007218	Collagen alpha-1(XV) chain	COFA1	2729	0.113638	0.0190302	2.66e-09	0.0122344	0.0117158	0.0372992	0.0763388	0.150937
c2orf665677153	Q6UXQ4	SL017102	Uncharacterized protein C2orf66	CB066	2729	0.113901	0.0190817	2.69e-09	0.0118296	0.0123817	0.0374001	0.0765012	0.151301
cd2073361262	Q9UJ71	SL010610	C-type lectin domain family 4 member K	CLC4K	2729	0.11554	0.0193611	2.72e-09	0.0126128	0.0136276	0.0379478	0.0775927	0.153488
sema6c72021073	Q9H3T2	SL012550	Semaphorin-6C	SEMA6C	2729	0.113793	0.019085	2.81e-09	0.0119053	0.0122787	0.0374067	0.0763865	0.1512
ssb13625193	P05455	SL013009	Lupus La protein	LA	2729	0.114912	0.0192779	2.83e-09	0.0155397	0.0149368	0.0377847	0.0771276	0.152697
rnase7612153	Q9H1E1	SL007657	Ribonuclease 7	RNAS7	2729	0.114968	0.0192989	2.9e-09	0.0120683	0.012937	0.0378259	0.0771418	0.152794
il4r3055542	P24394	SL003308	Interleukin-4 receptor subunit alpha	IL-4 sR	2729	0.114373	0.0192079	2.94e-09	0.0128579	0.0111351	0.0376475	0.076726	0.152021
pdrg112593333	Q9NUG6	SL019751	p53 and DNA damage-regulated protein 1	PDRG1	2729	0.114131	0.0191663	2.94e-09	0.0118648	0.0128254	0.037566	0.0765646	0.151696
anxa514158173	P08758	SL003848	Annexin V	Annexin V	2729	-0.113428	0.019058	2.99e-09	0.0122029	0.011716	0.0373538	-0.150782	-0.0760746
ctsz497111	Q9UBR2	SL008380	Cathepsin Z	CATZ	2729	0.114027	0.0191635	3.02e-09	0.0117541	0.0125532	0.0375604	0.0764669	0.151588
itgb711205103	P26010	SL004571	Integrin beta-7	Integrin beta-7	2729	0.112854	0.0189667	3.02e-09	0.0142548	0.0127723	0.0371748	0.0756787	0.150028
serpina34153112	P01011	SL018548	alpha-1-antichymotrypsin complex	alpha-1-antichymotrypsin complex	2729	0.114148	0.0192009	3.12e-09	0.0119076	0.0128899	0.0376337	0.0765144	0.151782
ccl1514109153	Q16663	SL003190	C-C motif chemokine 15	MIP-5	2729	-0.114323	0.0192388	3.17e-09	0.0119285	0.0117869	0.037708	-0.152031	-0.0766155
pzp6580293	P20742	SL004740	Pregnancy zone protein	Pregnancy zone protein	2729	0.112591	0.018951	3.19e-09	0.0141728	0.0143992	0.0371439	0.0754468	0.149735
tfrc689513	P02786	SL000600	Transferrin receptor protein 1	TR	2729	0.113279	0.0190832	3.29e-09	0.0123004	0.0113676	0.0374031	0.0758764	0.150683
cndp2319232	Q96KP4	SL002695	Cytosolic non-specific dipeptidase	Glutamate carboxypeptidase	2729	-0.113493	0.0191456	3.45e-09	0.0125162	0.0111858	0.0375255	-0.151019	-0.075968
hpgd4995161	P15428	SL003930	15-hydroxyprostaglandin dehydrogenase [NAD(+)]	HPG-	2729	0.113113	0.0190807	3.45e-09	0.0151118	0.0113941	0.0373981	0.0757151	0.150511
map4k38978303	Q8IVH8	SL018794	Mitogen-activated protein kinase kinase kinase kinase 3	M4K3	2729	0.113175	0.0191023	3.52e-09	0.0132833	0.0133846	0.0374406	0.0757341	0.150615
timp22278614	P16035	SL000592	Metalloproteinase inhibitor 2	TIMP-2	2729	-0.113966	0.0192433	3.57e-09	0.0116698	0.0124325	0.0377168	-0.151683	-0.0762496
c1qbp496711	Q07021	SL008177	Complement component 1 Q subcomponent-binding protein	mitochondrial	2729	-0.113511	0.019197	3.78e-09	0.0115897	0.0123603	0.037626	-0.151137	-0.0758853
fam151a7856513	Q8WW52	SL018294	Protein FAM151A	F151A	2729	0.111882	0.0189237	3.79e-09	0.0132401	0.0108597	0.0370905	0.0747918	0.148973
znf1751271633	Q9Y473	SL015364	Zinc finger protein 175	ZN175	2729	-0.112948	0.0191074	3.82e-09	0.0121445	0.0120122	0.0374504	-0.150398	-0.0754976
mrc23041552	Q9UBG0	SL008416	C-type mannose receptor 2	MRC2	2729	-0.112131	0.018973	3.85e-09	0.0120221	0.0124343	0.037187	-0.149318	-0.0749439
cntnap11461773	P78357	SL020099	Contactin-associated protein 1	CNTP1	2729	0.113342	0.0191912	3.94e-09	0.014727	0.0145243	0.0376147	0.0757271	0.150956
lmod112504263	P29536	SL008078	Leiomodin-1	LMOD1	2729	-0.113338	0.0191922	3.95e-09	0.0127193	0.0136142	0.0376168	-0.150955	-0.0757214
tgfa935833	P01135	SL000583	Transforming growth factor alpha	TGF-a	2729	-0.112209	0.0190244	4.13e-09	0.0126771	0.0111666	0.0372878	-0.149497	-0.0749212
fkbp7928873	Q9Y680	SL017255	Peptidyl-prolyl cis-trans isomerase FKBP7	FKBP7	2729	-0.112281	0.0190625	4.33e-09	0.0122035	0.0111143	0.0373624	-0.149644	-0.074919
masp13605774	P48740	SL011049	Mannan-binding lectin serine protease 1	MASP3	2729	0.110337	0.0187503	4.48e-09	0.0114695	0.0121831	0.0367506	0.0735867	0.147088
dck9836203	P27707	SL007169	Deoxycytidine kinase	DCK	2729	0.113491	0.0193008	4.6e-09	0.0125082	0.0134205	0.0378296	0.0756611	0.15132
klk1311152463	Q9UKR3	SL003918	Kallikrein-13	kallikrein 13	2729	-0.112492	0.019139	4.67e-09	0.0114503	0.0120035	0.0375124	-0.150005	-0.0749799
dpep28327263	Q9H4A9	SL018483	Dipeptidase 2	DPEP2	2729	-0.109045	0.018555	4.69e-09	0.0148776	0.0131108	0.0363677	-0.145412	-0.0726768
faf26956373	Q96CS3	SL017982	FAS-associated factor 2	FAF2	2729	0.112561	0.0191539	4.7e-09	0.0135028	0.0138374	0.0375416	0.0750191	0.150102
pla2g1b4910211	P04054	SL004064	Phospholipase A2	GIB	2729	-0.111628	0.0190212	4.93e-09	0.011416	0.0119162	0.0372815	-0.148909	-0.0743465
chek12853682	O14757	SL006911	Serine/threonine-protein kinase Chk1	CHK1	2729	-0.112091	0.0191091	5.01e-09	0.011421	0.0122871	0.0374539	-0.149545	-0.0746369
flrt31312333	Q9NZU0	SL008372	Leucine-rich repeat transmembrane protein FLRT3	FLRT3	2729	-0.111844	0.019082	5.15e-09	0.0117942	0.0124519	0.0374007	-0.149245	-0.0744438
il12rb23815141	Q99665	SL007620	Interleukin-12 receptor subunit beta-2	IL-12 RB2	2729	-0.113428	0.019359	5.21e-09	0.0115768	0.0116758	0.0379437	-0.151371	-0.075484
nrn18806183	Q9NPD7	SL018677	Neuritin	NRN1	2729	0.112818	0.0192568	5.23e-09	0.0118505	0.0125567	0.0377433	0.0750751	0.150562
c3275582	P01024	SL003220	C3a anaphylatoxin des Arginine	C3adesArg	2729	-0.113505	0.0193879	5.36e-09	0.0113619	0.0118166	0.0380002	-0.151506	-0.0755051
tenm411365173	Q6N022	SL009091	Teneurin-4	TEN4	2729	0.110819	0.0189569	5.64e-09	0.0156054	0.0106731	0.0371556	0.0736633	0.147975
tnfrsf43730812	P43489	SL011448	Tumor necrosis factor receptor superfamily member 4	TNR4	2729	0.113368	0.0194062	5.77e-09	0.0116022	0.0126441	0.0380361	0.0753323	0.151404
retn3046311	Q9HD89	SL004260	Resistin	resistin	2729	0.112253	0.0192393	6.03e-09	0.0112711	0.012064	0.0377091	0.0745444	0.149963
tns49927963	Q8IZW8	SL015069	Tensin-4	TENS4	2729	-0.112301	0.0192523	6.08e-09	0.01769	0.0134075	0.0377345	-0.150035	-0.0745664
abl13341334	P00519	SL006892	Tyrosine-protein kinase ABL1	ABL1	2729	0.113326	0.0194304	6.11e-09	0.0148595	0.0122059	0.0380836	0.0752423	0.15141
crkl9877283	P46109	SL013040	Crk-like protein	CRKL	2729	0.111829	0.0191757	6.13e-09	0.0123092	0.0132406	0.0375843	0.0742451	0.149414
apol19506103	O14791	SL005699	Apolipoprotein L1	Apo L1	2729	-0.112019	0.0192198	6.26e-09	0.0122708	0.0110135	0.0376709	-0.14969	-0.0743481
prss27362434	Q9BQR3	SL011069	Serine protease 27	Marapsin	2729	0.10915	0.0187332	6.32e-09	0.0112201	0.0119682	0.036717	0.0724328	0.145867
mstn14583493	O14793	SL004357	Growth/differentiation factor 8	Myostatin	2729	-0.109638	0.0188371	6.56e-09	0.0117639	0.0122046	0.0369208	-0.146559	-0.0727176
pitpna9934293	Q00169	SL005697	Phosphatidylinositol transfer protein alpha isoform	PIPNA	2729	-0.111447	0.0191494	6.58e-09	0.0113894	0.012136	0.0375329	-0.14898	-0.073914
chic21091443	Q9UKJ5	SL017985	Cysteine-rich hydrophobic domain 2 protein	CHIC2	2729	-0.111107	0.0190957	6.63e-09	0.0113314	0.0121681	0.0374275	-0.148534	-0.0736793
cd387174153	P28907	SL002722	ADP-ribosyl cyclase/cyclic ADP-ribose hydrolase 1	CD38	2729	0.112881	0.0194107	6.75e-09	0.0115643	0.0126189	0.038045	0.0748355	0.150926
wscd26274153	Q2TBF2	SL017404	WSC domain-containing protein 2	WSCD2	2729	0.11122	0.0191288	6.8e-09	0.0114729	0.0124579	0.0374925	0.0737279	0.148713
il1rl1423482	Q01638	SL004146	Interleukin-1 receptor-like 1	IL-1 R4	2729	-0.112197	0.0193058	6.91e-09	0.0113906	0.012456	0.0378394	-0.150036	-0.0743573
tmem59l9959603	Q9UK28	SL019199	Transmembrane protein 59-like	TM59L	2729	-0.110663	0.0191045	7.73e-09	0.0111151	0.011606	0.0374447	-0.148108	-0.0732187
flt3lg14093103	P49771	SL004343	Fms-related tyrosine kinase 3 ligand	Flt3 ligand	2729	-0.111533	0.0192622	7.83e-09	0.0115973	0.0109001	0.037754	-0.149287	-0.0737787
loc6524936561773	null	SL017496	Ig Kappa chain V-I region HK102- like	Ig K chain V-I region HK102-like	2729	0.111036	0.0192075	8.28e-09	0.0110643	0.0119629	0.0376468	0.073389	0.148683
msr13684783	P21757	SL004580	Macrophage scavenger receptor types I and II	Macrophage scavenger receptor	2729	0.109481	0.0189693	8.75e-09	0.0117109	0.0112251	0.0371797	0.0723008	0.14666
lypd31310793	O95274	SL008402	Ly6/PLAUR domain-containing protein 3	LYPD3	2729	-0.111548	0.0193386	8.92e-09	0.0110363	0.0116746	0.0379037	-0.149452	-0.0736446
eif2b11008093	Q14232	SL019240	Translation initiation factor eIF-2B subunit alpha	EI2BA	2729	0.110202	0.0191304	9.32e-09	0.0111594	0.0122203	0.0374956	0.0727066	0.147698
c7orf699544243	Q9H7B7	SL019001	Uncharacterized protein C7orf69	CG069	2729	0.110498	0.0192158	9.9e-09	0.0119407	0.0116594	0.0376629	0.0728349	0.148161
dnajc2712799653	Q9NZQ0	SL019880	DnaJ homolog subfamily C member 27	DJC27	2729	-0.109785	0.0190926	9.91e-09	0.0131208	0.0107945	0.0374215	-0.147206	-0.0723631
ddr2360625	Q16832	SL004120	Discoidin domain-containing receptor 2	Discoidin domain receptor 2	2729	-0.109334	0.0190189	9.99e-09	0.0123875	0.0109252	0.037277	-0.146611	-0.0720573
aplp27915313	Q06481	SL007366	Amyloid-like protein 2	APLP2	2729	-0.109896	0.0191255	1.01e-08	0.0111199	0.0114753	0.037486	-0.147382	-0.0724102
cubn129041803	O60494	SL004440	cubilin	cubilin	2729	0.110143	0.0191797	1.04e-08	0.0110025	0.0118676	0.0375923	0.0725504	0.147735
camp9384173	P49913	SL009204	Cathelicidin antimicrobial peptide	Cathelicidin peptide	2729	-0.109438	0.0190718	1.06e-08	0.0109804	0.0115096	0.0373807	-0.146818	-0.072057
gdf11mstn276543	NA	NA	NA	NA	2729	-0.109006	0.0190194	1.11e-08	0.0111783	0.0115323	0.0372781	-0.146284	-0.0717282
gtf2i13609113	P78347	SL007326	General transcription factor II-I	GTF2I	2729	0.110001	0.0191965	1.11e-08	0.0123677	0.0103075	0.0376252	0.0723757	0.147626
pklr11203973	P30613	SL009203	Pyruvate kinase isozymes R/L	KPYR	2729	0.108	0.018848	1.11e-08	0.0108218	0.0114528	0.0369421	0.0710582	0.144942
cdk2ccna23357672	P24941	SL010495	Cyclin-dependent kinase 2:Cyclin-A2 complex	CDK2/cyclin A	2729	0.109583	0.0191255	1.12e-08	0.0119366	0.0102646	0.037486	0.0720973	0.147069
kiaa16441043233	Q3SXP7	SL018002	Uncharacterized protein KIAA1644	K1644	2729	0.109143	0.0190711	1.16e-08	0.014123	0.00982115	0.0373793	0.0717633	0.146522
ldhb389082	P07195	SL000493	L-lactate dehydrogenase B chain	LDH-H 1	2729	0.110005	0.0192556	1.23e-08	0.0108797	0.0111104	0.0377409	0.0722644	0.147746
pcyox16431683	Q9UHG3	SL006352	Prenylcysteine oxidase 1	PCYOX	2729	-0.109057	0.0190988	1.25e-08	0.0113867	0.0120768	0.0374337	-0.146491	-0.0716231
cd63919073	P08962	SL008837	CD63 antigen	CD63	2729	0.107339	0.0188026	1.26e-08	0.0185019	0.0114573	0.0368531	0.0704855	0.144192
defb110834093	Q30KQ9	SL012533	Beta-defensin 110	DB110	2729	0.109372	0.0191601	1.26e-08	0.0132353	0.0110323	0.0375538	0.0718183	0.146926
ntn43327271	Q9HB63	SL007673	Netrin-4	NET4	2729	0.109274	0.0191392	1.26e-08	0.0108488	0.0116976	0.0375129	0.0717606	0.146786
rnase45644603	P34096	SL007198	Ribonuclease 4	RNAS4	2729	0.109651	0.0192171	1.28e-08	0.0109821	0.0109711	0.0376656	0.0719857	0.147317
tyro32611722	Q06418	SL004136	Tyrosine-protein kinase receptor TYRO3	Dtk	2729	-0.10858	0.0190439	1.31e-08	0.0115871	0.011085	0.037326	-0.145906	-0.0712536
flna1117093	P21333	SL005845	Filamin-A	filamin A	2729	0.109582	0.0192261	1.33e-08	0.0115452	0.0125438	0.0376831	0.0718988	0.147265
gdf1114582573	O95390	SL004345	Growth/differentiation factor 11	GDF-11	2729	0.106217	0.0186418	1.34e-08	0.0106922	0.0114542	0.036538	0.0696792	0.142755
asph69981063	Q12797	SL005528	Aspartyl/asparaginyl beta-hydroxylase	HAAH	2729	0.108972	0.0191346	1.37e-08	0.0110659	0.0118497	0.0375038	0.0714686	0.146476
map2k36151183	P46734	SL007242	Dual specificity mitogen-activated protein kinase kinase 3	MP2K3	2729	-0.110667	0.0194556	1.42e-08	0.0107771	0.0114651	0.0381329	-0.1488	-0.0725345
nfu17770253	Q9UMS0	SL013176	NFU1 iron-sulfur cluster scaffold homolog	mitochondrial	2729	0.108236	0.019037	1.44e-08	0.0121632	0.0123344	0.0373125	0.0709232	0.145548
psmb51258073	P28074	SL012949	Proteasome subunit beta type-5	PSB5	2729	-0.107037	0.0188369	1.47e-08	0.0140346	0.0091865	0.0369204	-0.143958	-0.070117
lif7790213	P15018	SL003185	Leukemia inhibitory factor	LIF	2729	0.108909	0.0191835	1.51e-08	0.0109459	0.0106488	0.0375996	0.0713092	0.146508
mfap45636103	P55083	SL002084	Microfibril-associated glycoprotein 4	MFAP4	2729	-0.108874	0.0191804	1.52e-08	0.0106185	0.0114768	0.0375936	-0.146468	-0.0712807
pate18386113	Q8WXA2	SL006948	Prostate and testis expressed protein 1	PATE	2729	0.108577	0.0191383	1.55e-08	0.0128746	0.00965613	0.0375111	0.0710657	0.146088
vars13083183	P26640	SL013025	Valyl-tRNA synthetase	SYVC	2729	-0.109482	0.0193097	1.58e-08	0.0106606	0.0109377	0.0378469	-0.147329	-0.0716348
ifnl3571393	Q8IZI9	SL004522	Interferon lambda-3	IFN-lambda 3	2729	0.108699	0.0191755	1.59e-08	0.0107321	0.0114057	0.0375839	0.0711149	0.146283
man1c113427663	Q9NR34	SL008941	Mannosyl-oligosaccharide 1	2-alpha-mannosidase IC	2729	-0.10637	0.0187704	1.61e-08	0.0109877	0.0115368	0.0367901	-0.14316	-0.0695797
rspo313094753	Q9BXY4	SL018509	R-spondin-3	RSPO3	2729	-0.108685	0.0191973	1.66e-08	0.0108786	0.0113298	0.0376267	-0.146312	-0.0710582
apol111510513	O14791	SL005699	Apolipoprotein L1	Apo L1	2729	0.108482	0.0191715	1.69e-08	0.0105852	0.0114684	0.0375762	0.0709054	0.146058
etnk1832893	Q9HBU6	SL018489	Ethanolamine kinase 1	EKI1	2729	0.109098	0.0192849	1.7e-08	0.010841	0.011751	0.0377984	0.0712999	0.146897
spink6573113	Q6UWN8	SL012596	Serine protease inhibitor Kazal-type 6	ISK6	2729	0.109654	0.0194147	1.79e-08	0.0115651	0.00996761	0.0380529	0.0716012	0.147707
cryz13983273	Q08257	SL008181	Quinone oxidoreductase	QOR	2729	0.10902	0.0193183	1.84e-08	0.0106892	0.0106608	0.0378639	0.0711557	0.146883
gabarapl112661443	Q9H0R8	SL019788	Gamma-aminobutyric acid receptor-associated protein-like 1	GBRL1	2729	0.109236	0.0193588	1.85e-08	0.0106676	0.0106385	0.0379433	0.0712925	0.147179
krt19931203	P04264	SL005851	Keratin	type II cytoskeletal 1	2729	0.108784	0.019279	1.85e-08	0.0113571	0.0100698	0.0377868	0.0709968	0.14657
vps4b1266873	O75351	SL019834	Vacuolar protein sorting-associated protein 4B	VPS4B	2729	-0.108292	0.0192394	2e-08	0.0108254	0.0106918	0.0377093	-0.146001	-0.0705829
obp2b5680543	Q9NPH6	SL012845	Odorant-binding protein 2b	OBP2B	2729	-0.10713	0.0190401	2.03e-08	0.0120157	0.0107711	0.0373185	-0.144449	-0.0698116
col26a19539253	Q96A83	SL012762	Collagen alpha-1(XXVI) chain	EMID2	2729	0.108979	0.0193769	2.05e-08	0.0107783	0.0114669	0.0379788	0.0710001	0.146958
mfap56440313	Q13361	SL012493	Microfibrillar-associated protein 5	MFAP5	2729	0.106978	0.0190262	2.07e-08	0.0105479	0.0111209	0.0372914	0.0696863	0.144269
fetub336783	Q9UGM5	SL006777	Fetuin-B	FETUB	2729	0.107304	0.0190976	2.12e-08	0.0138369	0.0130234	0.0374313	0.0698724	0.144735
nrg19178303	Q02297	SL004297	Neuregulin-1	NEUREGULIN-1	2729	0.108192	0.019259	2.13e-08	0.0109559	0.0105823	0.0377477	0.0704444	0.14594
sec61g887213	P60059	SL011108	Protein transport protein Sec61 subunit gamma	SC61G	2729	0.108067	0.0192508	2.18e-08	0.0123973	0.0121223	0.0377316	0.070335	0.145798
spata201111723	Q8TB22	SL009460	Spermatogenesis-associated protein 20	SPT20	2729	0.107285	0.0191241	2.23e-08	0.0112163	0.010244	0.0374832	0.0698018	0.144768
col20a18804393	Q9P218	SL012855	Collagen alpha-1(XX) chain	COKA1	2729	0.109371	0.0195087	2.27e-08	0.0103201	0.0109735	0.0382371	0.071134	0.147608
rffl14186133	Q8WZ73	SL019795	E3 ubiquitin-protein ligase rififylin	RFFL	2729	-0.107308	0.0191396	2.27e-08	0.0103813	0.0107309	0.0375137	-0.144822	-0.0697947
il18r1344672	Q13478	SL004152	Interleukin-18 receptor 1	IL-18 Ra	2729	0.107986	0.0192774	2.33e-08	0.0103021	0.0110804	0.0377837	0.0702027	0.14577
tjp11200173	Q07157	SL006520	Tight junction protein ZO-1	ZO1	2729	-0.107599	0.0192153	2.36e-08	0.0113005	0.0106472	0.0376619	-0.145261	-0.0699368
nck15014491	P16333	SL006091	Cytoplasmic protein NCK1	NCK1	2729	0.10802	0.0192962	2.39e-08	0.0105429	0.0115335	0.0378206	0.070199	0.14584
hibch12396193	Q6NVY1	SL006368	3-hydroxyisobutyryl-CoA hydrolase	mitochondrial	2729	0.106871	0.0190948	2.4e-08	0.0108246	0.0118948	0.0374258	0.0694452	0.144297
kir3ds15097143	Q14943	SL014289	Killer cell immunoglobulin-like receptor 3DS1	KI3S1	2729	0.108563	0.0194001	2.41e-08	0.0118816	0.0120994	0.0380242	0.0705389	0.146587
hist3h2a1414433	Q7L7L0	SL019979	Histone H2A type 3	H2A3	2729	0.106762	0.0190869	2.45e-08	0.0104329	0.0114825	0.0374103	0.0693513	0.144172
alpi10463233	P09923	SL002514	Intestinal-type alkaline phosphatase	Alkaline phosphatase	2729	-0.107982	0.0193441	2.61e-08	0.0114266	0.00967749	0.0379144	-0.145896	-0.0700672
inhba274832	P08476	SL001938	Inhibin beta A chain	Activin A	2729	0.106049	0.0190246	2.73e-08	0.0102235	0.0107722	0.0372883	0.0687609	0.143337
prpsap19478693	Q14558	SL009434	Phosphoribosyl pyrophosphate synthase-associated protein 1	KPRA	2729	0.106661	0.0191458	2.78e-08	0.0106053	0.0116817	0.0375257	0.0691352	0.144187
acp65742143	Q9NPH0	SL012844	Lysophosphatidic acid phosphatase type 6	PPA6	2729	-0.10698	0.0192336	2.92e-08	0.0101507	0.0108932	0.0376978	-0.144678	-0.0692825
rps4x9758173	P62701	SL019148	40S ribosomal protein S4	X isoform	2729	0.107507	0.0193271	2.92e-08	0.0104326	0.0102272	0.037881	0.0696257	0.145388
c22orf157073694	Q8WYQ4	SL018042	Uncharacterized protein C22orf15	CV015	2729	0.106155	0.0190948	2.97e-08	0.0102173	0.0109346	0.0374259	0.0687291	0.143581
tfip11904373	Q9UBB9	SL007737	Tuftelin-interacting protein 11	TFP11	2729	-0.106548	0.0191815	3.05e-08	0.0102924	0.0103559	0.0375957	-0.144143	-0.0689518
lpo4801133	P22079	SL007153	Lactoperoxidase	PERL	2729	-0.106464	0.0191702	3.07e-08	0.0104395	0.0102707	0.0375735	-0.144038	-0.0688909
vstm47242143	Q8IW00	SL012670	V-set and transmembrane domain-containing protein 4	CJ072	2729	-0.105879	0.0191003	3.25e-08	0.0105911	0.0105439	0.0374367	-0.143316	-0.0684428
ssmem1829883	Q8WWF3	SL018431	Serine-rich single-pass membrane protein 1	CG045	2729	-0.105937	0.0191471	3.45e-08	0.0104418	0.0101666	0.0375284	-0.143465	-0.0684083
fate17740333	Q969F0	SL018229	Fetal and adult testis-expressed transcript protein	FATE1	2729	0.10568	0.0191194	3.56e-08	0.0107583	0.0117361	0.037474	0.0682056	0.143154
gnptg1066673	Q9UJJ9	SL012791	N-acetylglucosamine-1-phosphotransferase subunit gamma	GNPTG	2729	-0.105923	0.0191657	3.57e-08	0.0121613	0.0116643	0.0375648	-0.143488	-0.0683578
chst154469782	Q7LFX5	SL007502	Carbohydrate sulfotransferase 15	ST4S6	2729	-0.106079	0.019209	3.66e-08	0.0100871	0.0110484	0.0376496	-0.143728	-0.0684289
slc30a39081393	Q99726	SL018842	Zinc transporter 3	ZNT3	2729	-0.106396	0.0192678	3.67e-08	0.010141	0.0104898	0.0377649	-0.144161	-0.0686314
afm4763313	P43652	SL004742	Afamin	Afamin	2729	0.10627	0.0192656	3.79e-08	0.0100281	0.0106232	0.0377606	0.0685092	0.14403
ywhae14157213	P62258	SL004984	14-3-3 protein epsilon	14-3-3E	2729	-0.105259	0.0190879	3.83e-08	0.0101476	0.0111941	0.0374122	-0.142671	-0.0678471
dusp136525173	Q6B8I1	SL012566	Dual specificity protein phosphatase 13 isoform A	DUSP13	2729	-0.104025	0.018873	3.88e-08	0.0100013	0.0109706	0.036991	-0.141016	-0.0670335
vamp5829013	O95183	SL018430	Vesicle-associated membrane protein 5	VAMP5	2729	0.106055	0.0192429	3.89e-08	0.0106024	0.0103127	0.0377161	0.0683392	0.143771
pebp14276102	P30086	SL005358	Phosphatidylethanolamine-binding protein 1	prostatic binding protein	2729	0.105821	0.019212	3.97e-08	0.00999324	0.0109706	0.0376556	0.0681651	0.143476
fgf192762302	O95750	SL004337	Fibroblast growth factor 19	FGF-19	2729	-0.106247	0.0192919	3.98e-08	0.0101906	0.0102414	0.0378121	-0.144059	-0.0684348
dars212395863	Q6PI48	SL019677	Aspartate--tRNA ligase	mitochondrial	2729	0.105047	0.0190876	4.07e-08	0.0120949	0.0123458	0.0374117	0.0676355	0.142459
akt214685173	P31751	SL003722	RAC-beta serine/threonine-protein kinase	PKB beta	2729	0.106433	0.0193404	4.08e-08	0.010271	0.0101782	0.0379072	0.0685261	0.14434
il64673132	P05231	SL000087	Interleukin-6	IL-6	2729	0.106488	0.0193511	4.08e-08	0.0109523	0.0117394	0.0379282	0.0685599	0.144416
lpcat211175453	Q7L5N7	SL018606	Lysophosphatidylcholine acyltransferase 2	PCAT2	2729	0.104902	0.0190909	4.27e-08	0.0099881	0.0106131	0.0374181	0.0674835	0.14232
zg16b831063	Q96DA0	SL008737	Zymogen granule protein 16 homolog B	U773	2729	-0.106236	0.0193829	4.62e-08	0.00992135	0.0107894	0.0379906	-0.144226	-0.0682451
tpm15033271	P09493	SL004737	Tropomyosin alpha-1 chain	Tropomyosin 1 alpha chain	2729	0.105622	0.0192804	4.69e-08	0.0109239	0.0108102	0.0377896	0.0678325	0.143412
golm1898373	Q8NBJ4	SL010628	Golgi membrane protein 1	GOLM1	2729	0.105162	0.0191989	4.71e-08	0.0103117	0.00971598	0.0376299	0.067532	0.142792
kel7070254	P23276	SL010796	Kell blood group glycoprotein	KELL	2729	0.105692	0.0193041	4.77e-08	0.0113524	0.011033	0.037836	0.0678556	0.143528
tmprss11b10895283	Q86T26	SL017961	Transmembrane protease serine 11B	TM11B	2729	-0.105642	0.019295	4.77e-08	0.0109551	0.00979974	0.0378182	-0.14346	-0.0678234
havcr2715253	Q8TDQ0	SL007547	Hepatitis A virus cellular receptor 2	TIMD3	2729	0.104694	0.0191257	4.8e-08	0.00985306	0.0105116	0.0374864	0.0672075	0.14218
rps3a5484633	P61247	SL011588	40S ribosomal protein S3a	RS3A	2729	0.105588	0.0193051	4.92e-08	0.0101249	0.00985838	0.037838	0.0677498	0.143426
rrbp1949253	Q9P2E9	SL011627	Ribosome-binding protein 1	RRBP1	2729	0.105434	0.0192809	4.96e-08	0.010809	0.0114895	0.0377906	0.0676429	0.143224
snx1712845183	Q15036	SL011225	Sorting nexin-17	SNX17	2729	-0.104331	0.0190981	5.11e-08	0.0106537	0.00959093	0.0374323	-0.141763	-0.0668987
psme35204133	P61289	SL005308	Proteasome activator complex subunit 3	PSME3	2729	0.105933	0.019407	5.23e-08	0.0103691	0.00968838	0.0380376	0.0678952	0.14397
nanog2732583	Q9H9S0	SL005235	Homeobox protein NANOG	NANOG	2729	0.105076	0.0192507	5.24e-08	0.0126722	0.0117133	0.0377314	0.0673442	0.142807
opalin7736283	Q96PE5	SL018248	Opalin	OPALI	2729	0.103973	0.0190559	5.3e-08	0.0139162	0.0121512	0.0373495	0.0666235	0.141323
klk82834541	O60259	SL003915	Kallikrein-8	kallikrein 8	2729	-0.104212	0.0191092	5.38e-08	0.00987126	0.0108702	0.0374541	-0.141666	-0.0667579
rnf1286510563	Q8TEB7	SL017466	E3 ubiquitin-protein ligase RNF128	RN128	2729	-0.104542	0.0191926	5.58e-08	0.00998964	0.00979043	0.0376176	-0.142159	-0.066924
krt711383413	P08729	SL001732	Keratin	type II cytoskeletal 7	2729	-0.104384	0.0191681	5.62e-08	0.0106504	0.00940878	0.0375694	-0.141954	-0.066815
asna113620103	O43681	SL016377	ATPase ASNA1	ASNA	2729	-0.103112	0.0189378	5.65e-08	0.0142158	0.00806072	0.037118	-0.14023	-0.0659942
gstm1723993	P09488	SL005254	Glutathione S-transferase Mu 1	GST M1-1	2729	-0.103646	0.0190388	5.68e-08	0.00975898	0.0106992	0.037316	-0.140962	-0.0663298
rfesd1360373	Q8TAC1	SL020186	Rieske domain-containing protein	RFESD	2729	-0.104494	0.0192058	5.78e-08	0.00965873	0.0104022	0.0376434	-0.142137	-0.0668503
tnfrsf13b2704741	O14836	SL004364	Tumor necrosis factor receptor superfamily member 13B	TACI	2729	-0.1036	0.0190482	5.84e-08	0.00964973	0.0103988	0.0373344	-0.140934	-0.0662653
ccnb15347593	P14635	SL000130	G2/mitotic-specific cyclin-B1	Cyclin B1	2729	0.104299	0.0192068	6.12e-08	0.010654	0.0111238	0.0376453	0.0666534	0.141944
por2731292	P16435	SL000528	NADPH--cytochrome P450 reductase	NADPH-P450 Oxidoreductase	2729	0.104418	0.0192416	6.25e-08	0.00993988	0.00971133	0.0377136	0.0667043	0.142131
spink1310624453	Q1W4C9	SL018582	Serine protease inhibitor Kazal-type 13	ISK13	2729	0.104065	0.0191883	6.36e-08	0.0101438	0.0109897	0.0376091	0.0664556	0.141674
elk35707553	P41970	SL013780	ETS domain-containing protein Elk-3	ELK3	2729	0.10508	0.0193887	6.49e-08	0.00970937	0.0107426	0.0380018	0.0670784	0.143082
txnrd113967143	Q16881	SL005724	Thioredoxin reductase 1	cytoplasmic	2729	0.104375	0.0192983	6.91e-08	0.00976697	0.0104953	0.0378246	0.0665508	0.1422
cep57990583	Q86XR8	SL018784	Centrosomal protein of 57 kDa	CEP57	2729	0.10484	0.0193882	6.95e-08	0.0101334	0.00970629	0.0380009	0.0668394	0.142841
nppb372312	P16860	SL000306	Brain natriuretic peptide 32	BNP-32	2729	0.103118	0.0190772	7.03e-08	0.0109854	0.0108647	0.0373914	0.0657264	0.140509
ubqln412720713	Q9NRR5	SL019882	Ubiquilin-4	UBQL4	2729	0.103522	0.019154	7.05e-08	0.00977668	0.0108333	0.0375418	0.0659805	0.141064
plaur2652151	Q03405	SL002506	Urokinase plasminogen activator surface receptor	suPAR	2729	-0.103315	0.019145	7.38e-08	0.00951731	0.0103407	0.0375242	-0.140839	-0.0657904
ibsp14023843	P21815	SL004660	Bone sialoprotein 2	BSP	2729	0.103417	0.0191691	7.44e-08	0.00996663	0.00947231	0.0375714	0.0658452	0.140988
nxt1994223	Q9UKK6	SL019191	NTF2-related export protein 1	NXT1	2729	0.10431	0.0193357	7.46e-08	0.00955207	0.00995606	0.037898	0.0664116	0.142208
nlgn29027103	Q8NFZ4	SL018782	Neuroligin-2	NLGN2	2729	0.103929	0.0192889	7.73e-08	0.0147558	0.00767372	0.0378063	0.0661229	0.141736
ifna65714883	P05013	SL017115	Interferon alpha-6	IFNA6	2729	0.103927	0.019297	7.83e-08	0.00968145	0.0107239	0.037822	0.0661046	0.141749
camk2a3350532	Q9UQM7	SL010491	Calcium/calmodulin-dependent protein kinase type II subunit alpha	CAMK2A	2729	0.104978	0.0194948	7.87e-08	0.00972708	0.00966685	0.0382099	0.0667676	0.143187
hmg20b11551163	Q9P0W2	SL019534	SWI/SNF-related matrix-associated actin-dependent regulator of chromatin subfamily E member 1-related	HM20B	2729	0.104208	0.0193533	7.88e-08	0.0120992	0.00887365	0.0379325	0.0662752	0.14214
ubxn4997073	Q92575	SL019215	UBX domain-containing protein 4	UBXN4	2729	0.102457	0.0190306	7.91e-08	0.0108143	0.0115281	0.0373	0.0651572	0.139757
nr1h29016123	P55055	SL007287	Oxysterols receptor LXR-beta	NR1H2	2729	-0.103463	0.0192177	7.92e-08	0.00949056	0.010333	0.0376668	-0.14113	-0.0657964
gp1ba4990871	P07359	SL006460	Platelet glycoprotein Ib alpha chain	GP1BA	2729	-0.103824	0.0192875	7.95e-08	0.00952025	0.0104962	0.0378035	-0.141627	-0.0660203
endou5656533	P21128	SL012424	Poly(U)-specific endoribonuclease	PP11	2729	0.103568	0.0192782	8.43e-08	0.0116111	0.00960376	0.0377853	0.0657826	0.141353
g3bp29831123	Q9UN86	SL015343	Ras GTPase-activating protein-binding protein 2	G3BP2	2729	0.102452	0.0190706	8.43e-08	0.010772	0.0115222	0.0373783	0.065074	0.139831
gns8314713	P15586	SL008504	N-acetylglucosamine-6-sulfatase	GNS	2729	0.103691	0.0193193	8.67e-08	0.00988048	0.0109257	0.0378658	0.0658253	0.141557
dusp26896763	Q9BV47	SL018795	Dual specificity protein phosphatase 26	DUS26	2729	0.10342	0.0192857	8.89e-08	0.00992307	0.0108555	0.0378001	0.0656202	0.14122
kct26365623	Q8NC54	SL013208	Keratinocyte-associated transmembrane protein 2	KCT2	2729	0.103597	0.0193265	9e-08	0.0105064	0.00898777	0.03788	0.0657171	0.141477
crat1263773	P43155	SL019832	Carnitine O-acetyltransferase	CACP	2729	0.102838	0.019219	9.48e-08	0.0103365	0.0112404	0.0376692	0.0651692	0.140508
wfdc36384193	Q8IUB2	SL012661	WAP four-disulfide core domain protein 3	WFDC3	2729	0.10275	0.0192156	9.67e-08	0.0095038	0.0105743	0.0376626	0.0650872	0.140412
psg26405743	P11465	SL009333	Pregnancy-specific beta-1-glycoprotein 2	PSG2	2729	-0.101477	0.0189935	9.91e-08	0.00955453	0.00983404	0.0372273	-0.138704	-0.0642499
use18057783	Q9NZ43	SL018393	Vesicle transport protein USE1	USE1	2729	-0.101366	0.0189888	1.02e-07	0.00973578	0.0100205	0.0372181	-0.138584	-0.0641476
draxin708413	Q8NBI3	SL018070	Draxin	DRAXI	2729	0.102795	0.0192699	1.04e-07	0.0144838	0.0099088	0.037769	0.0650257	0.140564
des12030823	P17661	SL004900	Desmin	Desmin	2729	-0.102355	0.0191987	1.05e-07	0.00949595	0.0102489	0.0376294	-0.139985	-0.0647258
kitlg9377253	P21583	SL002787	Kit ligand	SCF	2729	-0.102389	0.0192022	1.05e-07	0.00963615	0.00939692	0.0376362	-0.140025	-0.0647528
epha105076532	Q5JZY3	SL014294	Ephrin type-A receptor 10	EPHAA	2729	-0.102737	0.0192717	1.06e-07	0.00951195	0.0105969	0.0377724	-0.14051	-0.0649647
pdzk1ip18260133	Q13113	SL018434	PDZK1-interacting protein 1	PDZ1I	2729	-0.102744	0.019282	1.07e-07	0.00993535	0.010925	0.0377927	-0.140537	-0.0649513
asah15748203	Q13510	SL005404	Acid ceramidase	Acid ceramidase	2729	0.102404	0.0192347	1.1e-07	0.00958696	0.0106368	0.0377	0.0647041	0.140104
gzmb14041133	P10144	SL004068	Granzyme B	Granzyme B	2729	-0.101992	0.0191591	1.1e-07	0.0100575	0.00950448	0.0375519	-0.139544	-0.0644399
kremen16512683	Q96MU8	SL008768	Kremen protein 1	KREM1	2729	-0.102612	0.0192765	1.1e-07	0.00920773	0.0100352	0.037782	-0.140394	-0.0648303
ca93798711	Q16790	SL005508	Carbonic anhydrase 9	Carbonic anhydrase 9	2729	-0.101607	0.0190974	1.12e-07	0.00934476	0.00958996	0.0374308	-0.139038	-0.064176
nlgn4x5357603	Q8N0W4	SL014113	Neuroligin-4	X-linked	2729	-0.101238	0.0190619	1.18e-07	0.0123274	0.00801649	0.0373613	-0.138599	-0.0638763
apoh8288273	P02749	SL000282	Beta-2-glycoprotein 1	b2-Glycoprotein I	2729	-0.101833	0.0191819	1.19e-07	0.00938154	0.00943992	0.0375965	-0.139429	-0.0642363
rbbp69887403	Q7Z6E9	SL019143	E3 ubiquitin-protein ligase RBBP6	RBBP6	2729	-0.102368	0.0192798	1.19e-07	0.0096897	0.0106774	0.0377884	-0.140156	-0.0645792
prc111591433	O43663	SL007011	Protein regulator of cytokinesis 1	PRC1	2729	0.100935	0.0190305	1.22e-07	0.0188484	0.00889921	0.0372997	0.063635	0.138234
gaa938543	P10253	SL005431	Lysosomal alpha-glucosidase	GAA	2729	0.097756	0.0184408	1.24e-07	0.0138327	0.0122839	0.036144	0.061612	0.1339
gabbr213948503	O75899	SL019207	Gamma-aminobutyric acid type B receptor subunit 2	GABR2	2729	-0.10302	0.0194303	1.24e-07	0.0093692	0.0104518	0.0380834	-0.141103	-0.0649365
sptlc17886263	O15269	SL016373	Serine palmitoyltransferase 1	SPTC1	2729	0.102311	0.0193143	1.27e-07	0.0091564	0.0100842	0.0378559	0.0644553	0.140167
pik3c2a14028223	O00443	SL020311	Phosphatidylinositol 4-phosphate 3-kinase C2 domain-containing subunit alpha	P3C2A	2729	-0.101708	0.0192145	1.3e-07	0.00937557	0.0094768	0.0376604	-0.139368	-0.0640473
slc6a141305363	Q9UN76	SL015342	Sodium- and chloride-dependent neutral and basic amino acid transporter B(0+)	S6A14	2729	0.101972	0.0192676	1.3e-07	0.00967866	0.0103028	0.0377644	0.0642079	0.139737
myzap9055813	P0CAP1	SL018834	Myocardial zonula adherens protein	MYZAP	2729	0.102433	0.0193615	1.32e-07	0.0117101	0.00874721	0.0379486	0.0644842	0.140381
efna21412463	O43921	SL004843	Ephrin-A2	Ephrin-A2	2729	0.10097	0.0190899	1.33e-07	0.00960369	0.00908401	0.0374161	0.0635537	0.138386
olfm28295163	O95897	SL012399	Noelin-2	NOE2	2729	0.099547	0.018847	1.38e-07	0.0102587	0.011017	0.0369401	0.062607	0.136487
csnk2a13427632	P68400	SL007324	Casein kinase II subunit alpha	CSK21	2729	0.101937	0.0193084	1.4e-07	0.00971755	0.00906351	0.0378445	0.0640926	0.139782
bst14535502	Q10588	SL008644	ADP-ribosyl cyclase/cyclic ADP-ribose hydrolase 2	BST1	2729	-0.101528	0.0192363	1.41e-07	0.00912108	0.0100233	0.0377031	-0.139231	-0.0638251
adm28100153	Q7Z4H4	SL012633	ADM2	ADM2	2729	0.0999136	0.0189338	1.42e-07	0.0102437	0.0101122	0.0371103	0.0628033	0.137024
ret3220402	P07949	SL010378	Proto-oncogene tyrosine-protein kinase receptor Ret	RET	2729	0.0976849	0.0185142	1.42e-07	0.0245013	0.0139381	0.0362878	0.0613972	0.133973
vapb7181173	O95292	SL010829	Vesicle-associated membrane protein-associated protein B/C	VAPB	2729	0.101833	0.0193021	1.43e-07	0.00907121	0.00965156	0.037832	0.0640008	0.139665
rab266997323	Q9ULW5	SL017971	Ras-related protein Rab-26	RAB26	2729	-0.101396	0.0192301	1.45e-07	0.00907952	0.00956454	0.037691	-0.139087	-0.063705
pon14261552	P27169	SL005493	Serum paraoxonase/arylesterase 1	paraoxonase 1	2729	0.101473	0.0192477	1.46e-07	0.00973717	0.0105469	0.0377255	0.0637477	0.139199
smoc11311853	Q9H4F8	SL011888	SPARC-related modular calcium-binding protein 1	SMOC1	2729	-0.100842	0.0191518	1.51e-07	0.00940379	0.0102271	0.0375375	-0.13838	-0.0633048
unc5c5139323	O95185	SL005230	Netrin receptor UNC5C	UNC5H3	2729	-0.100963	0.0191768	1.51e-07	0.00902771	0.00998815	0.0375865	-0.138549	-0.0633762
b4galt113381493	P15291	SL008831	Beta-1	4-galactosyltransferase 1	2729	-0.100703	0.0191315	1.52e-07	0.00898214	0.00978264	0.0374978	-0.1382	-0.0632048
ccl233028362	P55773	SL003301	Ck-beta-8-1	Ck-b-8-1	2729	-0.100556	0.0191047	1.52e-07	0.0092484	0.0102697	0.0374453	-0.138001	-0.0631103
humanvirus276932	P18093	SL000445	Protein Rev_HV2BE	HIV-2 Rev	2729	0.0999427	0.018995	1.54e-07	0.00910559	0.00966607	0.0372302	0.0627124	0.137173
il1b3037621	P01584	SL001795	Interleukin-1 beta	IL-1b	2729	-0.101177	0.0192489	1.58e-07	0.00967173	0.0102561	0.0377278	-0.138904	-0.0634489
lst19531243	O00453	SL014572	Leukocyte-specific transcript 1 protein	LST1	2729	0.0988224	0.0188034	1.59e-07	0.00976328	0.0106278	0.0368546	0.0619677	0.135677
ptk24986591	Q05397	SL012248	Focal adhesion kinase 1	FAK1	2729	0.100522	0.0191303	1.6e-07	0.0105	0.00866331	0.0374953	0.0630267	0.138017
cdh63591513	P55285	SL004865	Cadherin-6	Cadherin-6	2729	0.0984212	0.0187374	1.61e-07	0.0093307	0.00954004	0.0367253	0.0616959	0.135147
dcun1d58760103	Q9BTE7	SL018682	DCN1-like protein 5	DCNL5	2729	-0.100874	0.0192121	1.63e-07	0.00898346	0.00983553	0.0376557	-0.138529	-0.063218
cd4314331	P01730	SL002524	T-cell surface glycoprotein CD4	sCD4	2729	0.10098	0.0192412	1.65e-07	0.00933586	0.00905715	0.0377128	0.0632677	0.138693
gngt210917403	O14610	SL006983	Guanine nucleotide-binding protein G(I)/G(S)/G(O) subunit gamma-T2	GBGT2	2729	0.101445	0.0193342	1.67e-07	0.00987901	0.00992427	0.037895	0.0635502	0.13934
unc5a7975973	Q6ZN44	SL018363	Netrin receptor UNC5A	UNC5A	2729	-0.10159	0.0193742	1.7e-07	0.0107334	0.0108476	0.0379735	-0.139563	-0.0636164
tnfrsf10d14121243	Q9UBN6	SL004159	Tumor necrosis factor receptor superfamily member 10D	TRAIL R4	2729	-0.101111	0.0193029	1.75e-07	0.0093483	0.00900386	0.0378336	-0.138945	-0.0632773
apoa1275032	P02647	SL000019	Apolipoprotein A-I	Apo A-I	2729	-0.100674	0.0192271	1.77e-07	0.00900595	0.00977332	0.0376852	-0.138359	-0.0629889
star10085253	P49675	SL001714	Steroidogenic acute regulatory protein	mitochondrial	2729	0.101123	0.0193176	1.78e-07	0.00890047	0.00982357	0.0378624	0.0632606	0.138985
fam107b7801303	Q9H098	SL016129	Protein FAM107B	FAM107B	2729	0.101545	0.0194096	1.81e-07	0.0102826	0.00981203	0.0380428	0.063502	0.139588
tll16383903	O43897	SL012368	Tolloid-like protein 1	TLL1	2729	0.100396	0.0191984	1.83e-07	0.00974675	0.00864802	0.0376288	0.0627675	0.138025
cbx54540112	P45973	SL009768	Chromobox protein homolog 5	CBX5	2729	-0.100316	0.0191927	1.86e-07	0.00891738	0.0099129	0.0376177	-0.137934	-0.0626984
ifnlr17192373	Q8IU57	SL004524	Interferon lambda receptor 1	CRF2-12	2729	0.0998604	0.0191089	1.86e-07	0.0103043	0.0103023	0.0374533	0.0624071	0.137314
ca103289192	Q9NS85	SL010449	Carbonic anhydrase-related protein 10	Carbonic Anhydrase X	2729	-0.0998693	0.0191192	1.89e-07	0.00944489	0.0102626	0.0374737	-0.137343	-0.0623956
mapk14500711	Q16539	SL006920	Mitogen-activated protein kinase 14	MAPK14	2729	0.100637	0.0192686	1.89e-07	0.00910241	0.0101776	0.0377664	0.0628701	0.138403
trdmt11263593	O14717	SL019822	tRNA (cytosine(38)-C(5))-methyltransferase	TRDMT	2729	0.0999739	0.0191554	1.93e-07	0.010314	0.00984308	0.0375446	0.0624293	0.137519
wisp3592743	O95389	SL004690	WNT1-inducible-signaling pathway protein 3	WISP-3	2729	-0.100573	0.0192708	1.93e-07	0.00911848	0.00913836	0.0377708	-0.138344	-0.0628026
pgf307812	P49763	SL002640	Placenta growth factor	PlGF	2729	0.0997484	0.0191179	1.95e-07	0.00890545	0.00990481	0.0374711	0.0622772	0.137219
rtn45118742	Q9NQC3	SL008309	Reticulon-4	RTN4	2729	-0.101494	0.0194524	1.95e-07	0.00892895	0.00917668	0.0381268	-0.139621	-0.0633669
csh1csh2131031253	P0DML2	SL009328	Chorionic somatomammotropin hormone	CSH	2729	-0.101644	0.0195057	2.02e-07	0.00992851	0.00925728	0.0382311	-0.139875	-0.0634124
otud51248093	Q96G74	SL019713	OTU domain-containing protein 5	OTUD5	2729	-0.100083	0.0192315	2.09e-07	0.00920628	0.00883578	0.0376938	-0.137777	-0.0623891
il102773502	P22301	SL001717	Interleukin-10	IL-10	2729	0.0994035	0.0191056	2.11e-07	0.0105903	0.00953947	0.0374469	0.0619565	0.13685
map2k1286423	Q02750	SL003793	Dual specificity mitogen-activated protein kinase kinase 1	MEK1	2729	0.101717	0.0195505	2.11e-07	0.00966355	0.00851025	0.0383189	0.0633977	0.140036
msmb10620213	P08118	SL000548	Beta-microseminoprotein	PSP-94	2729	-0.0993352	0.0190924	2.11e-07	0.00901585	0.0100946	0.0374212	-0.136756	-0.0619141
c8orf339613163	Q9H7E9	SL019056	UPF0488 protein C8orf33	CH033	2729	0.100388	0.0193104	2.16e-07	0.00943833	0.00965282	0.0378483	0.0625395	0.138236
mrpl327982103	Q9BYC8	SL018355	39S ribosomal protein L32	mitochondrial	2729	0.100134	0.0192642	2.16e-07	0.0100084	0.00940577	0.0377578	0.0623762	0.137892
fap502931	Q12884	SL006528	Seprase	SEPR	2729	-0.0991479	0.0190876	2.21e-07	0.0087206	0.00955212	0.0374117	-0.13656	-0.0617362
dnase1l26324113	Q92874	SL012757	Deoxyribonuclease-1-like 2	DNSL2	2729	0.0981192	0.0188958	2.23e-07	0.0088816	0.00907517	0.0370357	0.0610836	0.135155
creld17628403	Q96HD1	SL012774	Cysteine-rich with EGF-like domain protein 1	CREL1	2729	0.0997092	0.0192067	2.24e-07	0.00903401	0.00888898	0.0376452	0.062064	0.137354
plod2692313	O00469	SL012351	Procollagen-lysine	2-oxoglutarate 5-dioxygenase 2	2729	0.0996752	0.0191986	2.24e-07	0.00874821	0.00928784	0.0376293	0.0620459	0.137304
tbca12501103	O75347	SL008849	Tubulin-specific chaperone A	TBCA	2729	-0.100786	0.0194167	2.25e-07	0.00922971	0.00961295	0.0380566	-0.138843	-0.0627294
ubtd212875283	Q8WUN7	SL019923	Ubiquitin domain-containing protein 2	UBTD2	2729	0.0991342	0.0191244	2.34e-07	0.00929726	0.00860111	0.0374838	0.0616504	0.136618
gorab724713	Q5T7V8	SL018123	RAB6-interacting golgin	GORAB	2729	0.0991607	0.0191368	2.36e-07	0.00870564	0.00946405	0.0375081	0.0616526	0.136669
podxl210616673	Q9NZ53	SL017477	Podocalyxin-like protein 2	PDXL2	2729	0.100166	0.0193545	2.44e-07	0.0097228	0.00898104	0.0379348	0.0622311	0.138101
uqcrb12957623	P14927	SL008041	Ubiquinol-cytochrome c reductase complex 14 kDa protein	UCR6	2729	-0.0993024	0.0191869	2.44e-07	0.0121924	0.00745742	0.0376062	-0.136909	-0.0616962
sema3b566733	Q13214	SL012491	Semaphorin-3B	SEM3B	2729	0.0992869	0.0191984	2.49e-07	0.0132876	0.00713424	0.0376289	0.061658	0.136916
def614090233	Q9H4E7	SL020308	Differentially expressed in FDCP 6 homolog	DEFI6	2729	0.0973157	0.0188189	2.5e-07	0.00864992	0.00927049	0.0368851	0.0604305	0.134201
tor1aip21064093	Q8NFQ8	SL017988	Torsin-1A-interacting protein 2	TOIP2	2729	0.0988223	0.0191133	2.51e-07	0.00943198	0.0096168	0.0374621	0.0613602	0.136284
vstm2l6549603	Q96N03	SL017487	V-set and transmembrane domain-containing protein 2-like protein	VTM2L	2729	0.0987832	0.0191065	2.51e-07	0.00947755	0.00854627	0.0374488	0.0613344	0.136232
il17a9170243	Q16552	SL001713	Interleukin-17A	IL-17	2729	0.100317	0.0194101	2.53e-07	0.0112753	0.00838513	0.0380439	0.0622732	0.138361
alcam545113	Q13740	SL003166	CD166 antigen	ALCAM	2729	-0.098672	0.0190942	2.54e-07	0.00887471	0.00987751	0.0374245	-0.136097	-0.0612475
tex291350093	Q8N6K0	SL018003	Testis-expressed sequence 29 protein	TEX29	2729	-0.0981396	0.0190074	2.6e-07	0.00915469	0.00924366	0.0372545	-0.135394	-0.060885
adss12644633	P30520	SL019828	Adenylosuccinate synthetase isozyme 2	PURA2	2729	0.0989673	0.0191865	2.67e-07	0.0112092	0.00772273	0.0376055	0.0613617	0.136573
epha24834612	P29317	SL002654	Ephrin type-A receptor 2	Epithelial cell kinase	2729	-0.0989509	0.0191932	2.71e-07	0.00864814	0.00965129	0.0376187	-0.13657	-0.0613321
zpbp210710233	Q6X784	SL012618	Zona pellucida-binding protein 2	ZPBP2	2729	0.098168	0.0190419	2.71e-07	0.0100618	0.0085324	0.037322	0.060846	0.13549
mdh212649803	P40926	SL004917	Malate dehydrogenase	mitochondrial	2729	0.0988848	0.0191992	2.78e-07	0.00960374	0.010459	0.0376305	0.0612543	0.136515
dll18264433	O00548	SL006970	Delta-like protein 1	DLL1	2729	0.0986975	0.0191743	2.83e-07	0.00901357	0.00860596	0.0375816	0.0611159	0.136279
ndc801273033	O14777	SL006986	Kinetochore protein Hec1	KNTC2	2729	-0.0984287	0.0191424	2.91e-07	0.0087833	0.00881716	0.0375191	-0.135948	-0.0609096
rnf2199725463	Q8K2Y0	SL019144	RING finger protein 219	RN219_MOUSE	2729	0.0992049	0.019292	2.91e-07	0.00888329	0.00866244	0.0378123	0.0613926	0.137017
lrpap1882943	P30533	SL005263	alpha-2-macroglobulin receptor-associated protein	RAP	2729	0.0996491	0.0193805	2.92e-07	0.0106808	0.0107342	0.0379857	0.0616633	0.137635
erlin18776103	O75477	SL018683	Erlin-1	ERLN1	2729	-0.0990541	0.019269	2.93e-07	0.00942818	0.00828755	0.0377673	-0.136821	-0.0612868
angptl19092333	O95841	SL012396	Angiopoietin-related protein 1	ANGL1	2729	0.0986067	0.0191871	2.95e-07	0.00933621	0.00835687	0.0376068	0.0609999	0.136213
eea114043123	Q15075	SL008204	Early endosome antigen 1	EEA1	2729	-0.0981241	0.0191006	2.99e-07	0.00890263	0.00864818	0.0374373	-0.135561	-0.0606868
msra713783	Q9UJ68	SL007753	Mitochondrial peptide methionine sulfoxide reductase	MSRA	2729	-0.0977362	0.0190273	2.99e-07	0.00949779	0.00820759	0.0372934	-0.13503	-0.0604428
eda140241963	Q92838	SL004644	Ectodysplasin-A	secreted form	2729	-0.0990514	0.01929	3.02e-07	0.00876457	0.00888635	0.0378083	-0.13686	-0.0612431
gfra32505493	O60609	SL004144	GDNF family receptor alpha-3	GFRa-3	2729	-0.09829	0.0191424	3.03e-07	0.0141555	0.0101377	0.0375191	-0.135809	-0.0607709
stx810903503	Q9UNK0	SL017987	Syntaxin-8	STX8	2729	0.0971547	0.0189237	3.04e-07	0.0087403	0.00889732	0.0370905	0.0600641	0.134245
adam327827203	Q8TC27	SL018276	Disintegrin and metalloproteinase domain-containing protein 32	ADA32	2729	0.0988569	0.0192619	3.06e-07	0.00890571	0.00993386	0.0377533	0.0611035	0.13661
furin6276163	P09958	SL005252	Furin	Furin	2729	0.0987299	0.0192361	3.06e-07	0.00896846	0.00862912	0.0377028	0.0610271	0.136433
hk11313153	P19367	SL011180	Hexokinase-1	HXK1	2729	-0.0987267	0.0192585	3.16e-07	0.00875666	0.00875248	0.0377468	-0.136473	-0.0609799
oas110361253	P00973	SL014684	2'-5'-oligoadenylate synthase 1	OAS1	2729	0.0990913	0.0193572	3.28e-07	0.00901994	0.00956228	0.0379401	0.0611512	0.137031
golm18798293	Q8NBJ4	SL010628	Golgi membrane protein 1	GOLM1	2729	0.0984862	0.0192416	3.3e-07	0.00867852	0.00975994	0.0377136	0.0607727	0.1362
cntfr271162	P26992	SL005153	Ciliary neurotrophic factor receptor subunit alpha	CNTFR alpha	2729	-0.0983719	0.0192215	3.31e-07	0.00876541	0.00983174	0.0376742	-0.136046	-0.0606977
enox112933173	Q8TC92	SL019362	Ecto-NOX disulfide-thiol exchanger 1	ENOX1	2729	-0.0989837	0.0193498	3.35e-07	0.00932043	0.0092554	0.0379257	-0.136909	-0.0610581
hnrnpr13512283	O43390	SL013259	HNRPR protein	HNRPR	2729	-0.0983349	0.0192406	3.43e-07	0.00886278	0.00876673	0.0377116	-0.136046	-0.0606233
fcrl279511463	Q96LA5	SL018362	Fc receptor-like protein 2	FCRL2	2729	0.0985069	0.0192847	3.48e-07	0.00913422	0.0100741	0.037798	0.0607089	0.136305
rbfox21146283	O43251	SL011160	RNA binding protein fox-1 homolog 2	RBM9	2729	0.0986845	0.0193223	3.49e-07	0.00850269	0.00945499	0.0378716	0.0608129	0.136556
pyy3727351	P10082	SL011509	Peptide YY	PYY	2729	-0.0986788	0.019325	3.51e-07	0.00846022	0.00946816	0.0378771	-0.136556	-0.0608018
akr1a14192102	P14550	SL008039	Alcohol dehydrogenase [NADP(+)]	AK1A1	2729	0.0986201	0.0193401	3.64e-07	0.00836637	0.00915281	0.0379066	0.0607134	0.136527
pi155745643	O43692	SL008648	Peptidase inhibitor 15	PI15	2729	-0.0970859	0.0190521	3.71e-07	0.00840948	0.00889128	0.0373422	-0.134428	-0.0597437
med414021813	Q9NPJ6	SL020316	Mediator of RNA polymerase II transcription subunit 4	MED4	2729	-0.0982005	0.0192838	3.78e-07	0.00857112	0.00876569	0.0377962	-0.135997	-0.0604043
uck212515453	Q9BZX2	SL019724	Uridine-cytidine kinase 2	UCK2	2729	-0.0979748	0.0192486	3.83e-07	0.0103419	0.0105432	0.0377273	-0.135702	-0.0602475
fam174a6597243	Q8TBP5	SL008903	Membrane protein FAM174A	TM157	2729	-0.0978185	0.0192289	3.88e-07	0.00882747	0.00958846	0.0376886	-0.135507	-0.0601299
gale11457533	Q14376	SL014942	UDP-glucose 4-epimerase	GALE	2729	0.0973221	0.0191309	3.88e-07	0.00850116	0.00876141	0.0374966	0.0598255	0.134819
tfpi29233713	P48307	SL004468	Tissue factor pathway inhibitor 2	TFPI -2	2729	-0.0973126	0.0191309	3.89e-07	0.00897351	0.00993854	0.0374966	-0.134809	-0.059816
acbd7135632593	Q8N6N7	SL020184	Acyl-CoA-binding domain-containing protein 7	ACBD7	2729	-0.0971384	0.0191002	3.91e-07	0.0149285	0.00730211	0.0374365	-0.134575	-0.0597019
c1orf162689633	Q8NEQ5	SL017990	Transmembrane protein C1orf162	CA162	2729	0.0943012	0.0185467	3.94e-07	0.0113357	0.00888427	0.0363516	0.0579496	0.130653
madcam111258413	Q13477	SL004569	Mucosal addressin cell adhesion molecule 1	MAdCAM-1	2729	0.098034	0.0193064	4.08e-07	0.00876165	0.009764	0.0378405	0.0601935	0.135875
pomc2558513	P01189	SL000300	Beta-endorphin	b-Endorphin	2729	-0.0981632	0.0193437	4.14e-07	0.00854593	0.00962692	0.0379136	-0.136077	-0.0602496
ckap25345513	Q8WWK9	SL006675	Cytoskeleton-associated protein 2	CKAP2	2729	-0.0972001	0.0191564	4.16e-07	0.00828064	0.00895552	0.0375465	-0.134747	-0.0596536
tapbp12378713	O15533	SL012578	Tapasin	TPSN	2729	-0.0967199	0.0190675	4.19e-07	0.00986018	0.00782652	0.0373723	-0.134092	-0.0593476
metap1321012	P53582	SL010374	Methionine aminopeptidase 1	METAP1	2729	0.0949463	0.0187253	4.23e-07	0.0103395	0.0106023	0.0367016	0.0582447	0.131648
klk73378492	P49862	SL000064	Kallikrein-7	Kallikrein 7	2729	-0.096935	0.0191242	4.27e-07	0.00861962	0.0097067	0.0374834	-0.134418	-0.0594516
nt5e699383	P21589	SL000246	5'-Nucleotidase	5'-Nucleotidase	2729	0.097765	0.0192976	4.33e-07	0.0119049	0.00798412	0.0378234	0.0599416	0.135588
ptp4a211699163	Q12974	SL014919	Protein tyrosine phosphatase type IVA 2	TP4A2	2729	0.0957226	0.0188958	4.34e-07	0.00847808	0.0095519	0.0370358	0.0586867	0.132758
mgp6520873	P08493	SL007091	Matrix Gla protein	MGP	2729	0.0974818	0.0192491	4.37e-07	0.0108395	0.00764991	0.0377282	0.0597536	0.13521
fgf82443104	P55075	SL004342	Fibroblast growth factor 8 isoform B	FGF-8B	2729	-0.096998	0.019155	4.38e-07	0.00826731	0.00922704	0.0375438	-0.134542	-0.0594543
qsox16070113	O00391	SL006394	Sulfhydryl oxidase 1	QSCN6	2729	0.0956624	0.0188988	4.43e-07	0.00831136	0.00896238	0.0370416	0.0586208	0.132704
nxf1124531613	Q9UBU9	SL019728	Nuclear RNA export factor 1	NXF1	2729	0.0982428	0.0194118	4.45e-07	0.00885716	0.00816581	0.0380471	0.0601957	0.13629
ifna10141281213	P01566	SL017106	Interferon alpha-10	IFN10	2729	-0.096577	0.0190842	4.46e-07	0.0103993	0.00873628	0.0374051	-0.133982	-0.0591719
mgat4c7208603	Q9UBM8	SL018111	Alpha-1	3-mannosyl-glycoprotein 4-beta-N-acetylglucosaminyltransferase C	2729	-0.0965641	0.0191093	4.63e-07	0.0102992	0.00912029	0.0374542	-0.134018	-0.0591099
serpina13580255	NA	NA	NA	NA	2729	-0.0975101	0.0192959	4.63e-07	0.00870415	0.00823004	0.03782	-0.13533	-0.0596901
klk3433042	P07288	SL000062	Prostate-specific antigen	PSA	2729	0.0971539	0.0192381	4.71e-07	0.0105874	0.00754966	0.0377066	0.0594473	0.134861
ctbs6115403	Q01459	SL017120	Di-N-acetylchitobiase	DIAC	2729	0.0974866	0.0193118	4.76e-07	0.00832593	0.00856669	0.0378512	0.0596354	0.135338
med15470692	Q15648	SL010328	Mediator of RNA polymerase II transcription subunit 1	MED-1	2729	-0.096419	0.0191204	4.89e-07	0.0084071	0.00947872	0.037476	-0.133895	-0.058943
dtx111430493	Q86Y01	SL007518	E3 ubiquitin-protein ligase DTX1	DTX1	2729	-0.0967976	0.0191973	4.9e-07	0.00821705	0.00899488	0.0376267	-0.134424	-0.0591709
tp53i136400333	Q8NBR0	SL017434	Tumor protein p53-inducible protein 13	P5I13	2729	0.0972524	0.0192869	4.9e-07	0.00849361	0.00957623	0.0378024	0.05945	0.135055
klk813708563	O60259	SL003915	Kallikrein-8	kallikrein 8	2729	-0.096247	0.0190975	4.97e-07	0.00820743	0.0091729	0.0374312	-0.133678	-0.0588158
lancl11398663	O43813	SL010800	LanC-like protein 1	LANC1	2729	0.0940862	0.0186937	5.14e-07	0.0087195	0.00976068	0.0366397	0.0574466	0.130726
cd226572113	Q15762	SL011100	CD226 antigen	CD226	2729	0.0966498	0.0192132	5.21e-07	0.0086907	0.00920029	0.0376579	0.0589918	0.134308
suv420h212452323	Q86Y97	SL019721	Histone-lysine N-methyltransferase SUV420H2	SV422	2729	-0.095257	0.0189385	5.23e-07	0.0125638	0.00816996	0.0371195	-0.132377	-0.0581375
bpi4126221	P17213	SL004511	Bactericidal permeability-increasing protein	BPI	2729	0.0966041	0.0192105	5.26e-07	0.00816482	0.00866567	0.0376526	0.0589515	0.134257
tnfrsf6b5070763	O95407	SL003739	Tumor necrosis factor receptor superfamily member 6B	DcR3	2729	0.0970766	0.0193334	5.47e-07	0.0084259	0.00827414	0.0378935	0.059183	0.13497
cdh1210701303	P55289	SL004864	Cadherin-12	Cadherin-12	2729	0.0947419	0.0188739	5.51e-07	0.00827262	0.00879634	0.0369928	0.057749	0.131735
unc5b7776203	Q8IZJ1	SL008959	Netrin receptor UNC5B	UNC5B	2729	-0.09586	0.0191135	5.63e-07	0.00805588	0.00887555	0.0374624	-0.133322	-0.0583976
csnk2a15224203	P68400	SL007324	Casein kinase II subunit alpha	CSK21	2729	0.0973253	0.0194064	5.64e-07	0.00816023	0.00850596	0.0380366	0.0592887	0.135362
adamts66441623	Q9UKP5	SL012868	A disintegrin and metalloproteinase with thrombospondin motifs 6	ATS6	2729	0.0959985	0.0191656	5.82e-07	0.00851289	0.00844744	0.0375646	0.0584339	0.133563
penk9076253	P01210	SL008353	Proenkephalin-A	PENK	2729	0.0943026	0.0188263	5.82e-07	0.00909725	0.00994656	0.0368996	0.057403	0.131202
ssrp15032641	Q08945	SL009868	FACT complex subunit SSRP1	SSRP1	2729	0.0961478	0.0191946	5.82e-07	0.013851	0.011044	0.0376215	0.0585263	0.133769
tmem5712367523	Q8N5G2	SL019694	Macoilin	MACOI	2729	0.0966777	0.0193042	5.85e-07	0.00919252	0.00931245	0.0378363	0.0588413	0.134514
smr3b8595753	P02814	SL008603	Submaxillary gland androgen-regulated protein 3B	SMR3B	2729	0.0972788	0.0194318	5.91e-07	0.00869768	0.00970105	0.0380864	0.0591924	0.135365
cav2945733	P51636	SL014826	Caveolin-2	CAV2	2729	-0.0955375	0.019109	6.11e-07	0.0107907	0.00727026	0.0374536	-0.132991	-0.0580839
pdcd512517523	O14737	SL003787	TFAR19	TFAR19	2729	0.0963338	0.0192734	6.15e-07	0.00808749	0.00868107	0.0377758	0.058558	0.13411
nat112632143	P18440	SL019805	Arylamine N-acetyltransferase 1	ARY1	2729	0.0960289	0.0192193	6.21e-07	0.00806876	0.00877377	0.0376697	0.0583591	0.133699
lgals84909681	O00214	SL005167	Galectin-8	Galectin-8	2729	0.0959416	0.0192181	6.34e-07	0.0105993	0.0103728	0.0376675	0.0582741	0.133609
man1a29077103	O60476	SL018812	Mannosyl-oligosaccharide 1	2-alpha-mannosidase IB	2729	-0.0928935	0.0186143	6.4e-07	0.00799287	0.00862724	0.036484	-0.129377	-0.0564095
calca10494483	P01258	SL003101	Procalcitonin	Procalcitonin	2729	0.0964274	0.019332	6.49e-07	0.00795917	0.00876591	0.0378908	0.0585366	0.134318
taco19257143	Q9BSH4	SL017256	Translational activator of cytochrome c oxidase 1	TACO1	2729	0.0960486	0.0192827	6.72e-07	0.00843207	0.00921822	0.037794	0.0582546	0.133843
psg99335283	Q00887	SL017397	Pregnancy-specific beta-1-glycoprotein 9	PSG9	2729	-0.0953555	0.0191571	6.84e-07	0.00885054	0.00772342	0.0375479	-0.132903	-0.0578075
flii126771643	Q13045	SL006530	Protein flightless-1 homolog	FLII	2729	0.0956161	0.0192222	6.96e-07	0.0084535	0.00945578	0.0376754	0.0579407	0.133292
rprd1a1351583	Q96P16	SL020146	Regulation of nuclear pre-mRNA domain-containing protein 1A	RPR1A	2729	0.0956364	0.0192358	7.05e-07	0.00790096	0.00872462	0.0377023	0.0579341	0.133339
rbm394284183	Q14498	SL011535	RNA-binding protein 39	RBM39	2729	0.096917	0.0195043	7.15e-07	0.00945081	0.00763192	0.0382284	0.0586886	0.135145
nup21098191103	Q8TEM1	SL019138	Nuclear pore membrane glycoprotein 210	PO210	2729	-0.0955892	0.0192572	7.34e-07	0.0088866	0.00867689	0.0377441	-0.133333	-0.057845
clpsl2776713	Q6UWE3	SL012589	Colipase-like protein 2	CF126	2729	0.0956696	0.0192809	7.41e-07	0.00830417	0.00797201	0.0377905	0.0578791	0.13346
a4galt8759293	Q9NPC4	SL002622	Lactosylceramide 4-alpha-galactosyltransferase	a1	2729	-0.0954417	0.0192359	7.42e-07	0.00799517	0.00871732	0.0377025	-0.133144	-0.0577392
haao5861783	P46952	SL008466	3-hydroxyanthranilate 3	4-dioxygenase	2729	-0.094911	0.0191439	7.57e-07	0.00813623	0.00817875	0.0375221	-0.132433	-0.0573889
il10ra103443343	Q13651	SL005173	Interleukin-10 receptor subunit alpha	IL-10 Ra	2729	-0.0954301	0.019262	7.7e-07	0.00786977	0.00872786	0.0377536	-0.133184	-0.0576765
ttmp7963363	Q5BVD1	SL018329	TPA-induced transmembrane protein	TTMP	2729	0.0953174	0.0192408	7.72e-07	0.0105102	0.00720199	0.0377119	0.0576055	0.133029
fcn13613625	O00602	SL010462	Ficolin-1	FCN1	2729	0.0954684	0.0192862	7.87e-07	0.00808313	0.00819363	0.0378009	0.0576675	0.133269
nfe2l11115433	Q14494	SL007421	Nuclear factor erythroid 2-related factor 1	NF2L1	2729	0.0963783	0.0194705	7.88e-07	0.00845074	0.00931959	0.0381623	0.058216	0.134541
il51107113	P05113	SL000481	Interleukin-5	IL-5	2729	0.0948724	0.019169	7.9e-07	0.00784532	0.00848435	0.0375713	0.0573011	0.132444
xdh11264333	P47989	SL019346	Xanthine dehydrogenase/oxidase	XDH	2729	0.0957323	0.0193526	8.01e-07	0.00833544	0.00930928	0.0379311	0.0578012	0.133663
lrrc4b11911133	Q9NT99	SL019048	Leucine-rich repeat-containing protein 4B	LRC4B	2729	0.0950402	0.0192371	8.26e-07	0.00832684	0.00914647	0.0377046	0.0573356	0.132745
c19orf189445443	Q8NEA5	SL018400	Uncharacterized protein C19orf18	CS018	2729	0.0950564	0.0192423	8.29e-07	0.0105946	0.00989311	0.037715	0.0573414	0.132771
crlf22746561	Q9HC73	SL005226	Cytokine receptor-like factor 2	TSLP R	2729	-0.0954488	0.0193595	8.7e-07	0.00809172	0.00799289	0.0379447	-0.133394	-0.0575041
crhbp6039243	P24387	SL017254	Corticotropin-releasing factor-binding protein	CRHBP	2729	0.0938007	0.0190314	8.77e-07	0.00787089	0.00885701	0.0373015	0.0564992	0.131102
xg8044903	P55808	SL018409	Glycoprotein Xg	XG	2729	0.0927867	0.0188342	8.87e-07	0.00982072	0.00988096	0.0369151	0.0558716	0.129702
scara311292133	Q6AZY7	SL007481	Scavenger receptor class A member 3	SCAR3	2729	-0.094121	0.0191086	8.91e-07	0.00828643	0.00932952	0.0374529	-0.131574	-0.0566681
fth1ftl3031661	P02792	SL000420	Ferritin	Ferritin	2729	-0.0954523	0.0193865	9e-07	0.00796556	0.00852424	0.0379976	-0.13345	-0.0574547
pdgfrb3459492	P09619	SL004155	Platelet-derived growth factor receptor beta	PDGF Rb	2729	-0.0940403	0.019101	9.02e-07	0.00775249	0.00869696	0.0374379	-0.131478	-0.0566024
ilf212665163	Q12905	SL014917	Interleukin enhancer-binding factor 2	ILF2	2729	-0.0949678	0.019293	9.06e-07	0.00820626	0.00803654	0.0378143	-0.132782	-0.0571536
dlx411910273	Q92988	SL019039	Homeobox protein DLX-4	DLX4	2729	0.0944243	0.0191872	9.11e-07	0.0131085	0.0110222	0.0376068	0.0568174	0.132031
rnase105602623	Q5GAN6	SL012546	Inactive ribonuclease-like protein 10	RNS10	2729	0.0945674	0.0192258	9.23e-07	0.00990017	0.00702256	0.0376826	0.0568848	0.13225
ets212350863	P15036	SL018899	Protein C-ets-2	ETS2	2729	-0.0938181	0.0190877	9.4e-07	0.00887962	0.00851146	0.0374118	-0.13123	-0.0564062
parp110534403	P09874	SL003527	Poly [ADP-ribose] polymerase 1	PARP	2729	0.0949385	0.0193198	9.45e-07	0.00924489	0.0093953	0.0378668	0.0570718	0.132805
scube18989403	Q8IWY4	SL007523	Signal peptide	CUB and EGF-like domain-containing protein 1	2729	0.0937064	0.0190711	9.47e-07	0.00782665	0.00851748	0.0373794	0.0563271	0.131086
ccl52523313	P13501	SL000563	C-C motif chemokine 5	RANTES	2729	0.0944357	0.0192478	9.83e-07	0.00789793	0.0089828	0.0377257	0.05671	0.132161
ephb28225863	P29323	SL007179	Ephrin type-B receptor 2	EPHB2	2729	-0.0945105	0.019263	9.83e-07	0.00780064	0.00820673	0.0377555	-0.132266	-0.056755
dhx811601263	Q14562	SL019516	ATP-dependent RNA helicase DHX8	DHX8	2729	0.0942758	0.0192224	9.92e-07	0.00779954	0.00808336	0.0376759	0.0565999	0.131952
dpp107890683	Q8N608	SL018287	Inactive dipeptidyl peptidase 10	DPP10	2729	0.0949991	0.0193953	1.02e-06	0.00823033	0.00910512	0.0380147	0.0569844	0.133014
c4orf32949033	Q8N8J7	SL019024	Uncharacterized protein C4orf32	CD032	2729	-0.0933732	0.0190771	1.04e-06	0.00776842	0.00883401	0.0373912	-0.130764	-0.055982
ceacam41091063	O75871	SL018022	Carcinoembryonic antigen-related cell adhesion molecule 4	CEAM4	2729	-0.0943427	0.0192735	1.04e-06	0.00784815	0.00818477	0.037776	-0.132119	-0.0565666
pde7a517853	Q13946	SL011406	High affinity cAMP-specific 3'	5'-cyclic phosphodiesterase 7A	2729	0.0949936	0.019408	1.04e-06	0.00957873	0.00726496	0.0380396	0.056954	0.133033
plxna19005163	Q9UIW2	SL011810	Plexin-A1	PLXA1	2729	-0.0940443	0.0192251	1.06e-06	0.00874925	0.0088881	0.0376811	-0.131725	-0.0563632
hmgb269131893	P26583	SL004640	High mobility group protein B2	HMG-2	2729	0.0946643	0.0193576	1.07e-06	0.00898255	0.00727487	0.0379409	0.0567234	0.132605
st6galnac57927163	Q9BVH7	SL018308	Alpha-N-acetylgalactosaminide alpha-2	6-sialyltransferase 5	2729	-0.0929106	0.0190145	1.09e-06	0.00782739	0.00798881	0.0372685	-0.130179	-0.0556421
pla2r110916443	Q13018	SL013523	Secretory phospholipase A2 receptor	PLA2R	2729	-0.0932521	0.0190968	1.1e-06	0.00789941	0.00784642	0.0374298	-0.130682	-0.0558223
igsf910518143	Q9P2J2	SL018670	Protein turtle homolog A	TUTLA	2729	0.0950094	0.0194683	1.12e-06	0.00814919	0.0091253	0.0381578	0.0568516	0.133167
tmem167a11112183	Q8TBQ9	SL016490	Protein kish-A	KISHA	2729	0.0938293	0.0192252	1.12e-06	0.00855927	0.00915209	0.0376814	0.0561479	0.131511
siglec14512563	Q08ET2	SL014292	Sialic acid-binding Ig-like lectin 14	SIG14	2729	-0.0941423	0.0192954	1.13e-06	0.00782572	0.00867317	0.037819	-0.131961	-0.0563233
epha53806551	P54756	SL004844	Ephrin type-A receptor 5	EphA5	2729	-0.0933036	0.0191342	1.14e-06	0.00863343	0.00866777	0.0375031	-0.130807	-0.0558005
crh5614443	P06850	SL003526	Corticoliberin	CRH	2729	0.0934695	0.0191743	1.15e-06	0.0117197	0.00643438	0.0375816	0.0558879	0.131051
arf6124251043	P62330	SL008834	ADP-ribosylation factor 6	ARF6	2729	-0.0945774	0.0194111	1.17e-06	0.00807745	0.00853831	0.0380458	-0.132623	-0.0565317
rbm461395853	Q8TBY0	SL020270	Probable RNA-binding protein 46	RBM46	2729	0.0944085	0.0193784	1.17e-06	0.00794542	0.00843727	0.0379817	0.0564268	0.13239
psd13055533	A5PKW4	SL019564	PH and SEC7 domain-containing protein 1	PSD1	2729	-0.0934257	0.0191832	1.18e-06	0.00758328	0.00834713	0.0375991	-0.131025	-0.0558266
dnajc486531323	Q9NNZ3	SL018376	DnaJ homolog subfamily C member 4	DNJC4	2729	-0.0929438	0.0190945	1.19e-06	0.00767833	0.00794589	0.0374252	-0.130369	-0.0555185
terf1100491123	P54274	SL019242	Telomeric repeat-binding factor 1	TERF1	2729	0.0942022	0.0193546	1.2e-06	0.00758968	0.00859686	0.037935	0.0562672	0.132137
cox5b7887573	P10606	SL014700	Cytochrome c oxidase subunit 5B	mitochondrial	2729	0.093103	0.0191501	1.23e-06	0.012195	0.010583	0.0375342	0.0555688	0.130637
rab39b12403303	Q96DA2	SL019678	Ras-related protein Rab-39B	RB39B	2729	-0.0939803	0.0193325	1.23e-06	0.00842765	0.00933414	0.0378916	-0.131872	-0.0560887
vti1a795223	Q96AJ9	SL018311	Vesicle transport through interaction with t-SNAREs homolog 1A	VTI1A	2729	0.092694	0.0190657	1.23e-06	0.00761841	0.00858727	0.0373689	0.0553252	0.130063
cck69181833	P06307	SL012408	Cholecystokinin	CCKN	2729	-0.0914935	0.018829	1.25e-06	0.00824415	0.00786531	0.0369048	-0.128398	-0.0545886
mmp82954562	P22894	SL000526	Neutrophil collagenase	MMP-8	2729	-0.092587	0.0190575	1.25e-06	0.00758711	0.00822263	0.0373527	-0.12994	-0.0552343
pld58081553	Q8N7P1	SL018402	Inactive phospholipase D5	PLD5	2729	0.0925832	0.0190683	1.27e-06	0.0197407	0.0121962	0.0373738	0.0552094	0.129957
kcnmb38905203	Q9NPA1	SL018695	Calcium-activated potassium channel subunit beta-3	KCMB3	2729	0.0922676	0.01901	1.28e-06	0.00756249	0.00843212	0.0372596	0.0550079	0.129527
fgg498971	P02679	SL003341	Fibrinogen gamma chain	Fibrinogen g-chain dimer	2729	0.0933285	0.0192337	1.29e-06	0.0079767	0.00858848	0.0376981	0.0556304	0.131027
pilra882543	Q9UKJ1	SL012866	Paired immunoglobulin-like type 2 receptor alpha	PILRA	2729	0.0925849	0.0190788	1.29e-06	0.00786925	0.00884845	0.0373944	0.0551904	0.129979
h6pd7161253	O95479	SL018068	GDH/6PGL endoplasmic bifunctional protein	G6PE	2729	0.0933952	0.0192698	1.33e-06	0.0075116	0.00804661	0.0377688	0.0556264	0.131164
ero1l706023	Q96HE7	SL009007	ERO1-like protein alpha	ERO1A	2729	-0.0933208	0.019282	1.37e-06	0.00747099	0.0082058	0.0377927	-0.131114	-0.0555281
cdk2ap19450183	O14519	SL019015	Cyclin-dependent kinase 2-associated protein 1	CDKA1	2729	0.0936011	0.0193574	1.4e-06	0.00779468	0.0088779	0.0379406	0.0556605	0.131542
fbln16470193	P23142	SL004461	Fibulin-1	fibulin 1	2729	-0.092718	0.0191996	1.45e-06	0.00747671	0.00796025	0.0376311	-0.130349	-0.0550868
flvcr19073353	Q9Y5Y0	SL018841	Feline leukemia virus subgroup C receptor-related protein 1	FLVC1	2729	0.0929059	0.0192397	1.45e-06	0.00944639	0.0077019	0.0377099	0.055196	0.130616
nbr1769633	Q14596	SL004606	Next to BRCA1 gene 1 protein	NBR1	2729	-0.0920413	0.019068	1.46e-06	0.0082494	0.00908743	0.0373732	-0.129415	-0.054668
impdh15229903	P20839	SL014735	Inosine-5'-monophosphate dehydrogenase 1	IMDH1	2729	0.0927704	0.0192284	1.48e-06	0.00934516	0.00840438	0.0376877	0.0550827	0.130458
tmub2922663	Q71RG4	SL017112	Transmembrane and ubiquitin-like domain-containing protein 2	TMUB2	2729	0.0938349	0.0194575	1.5e-06	0.00888653	0.00929222	0.0381367	0.0556982	0.131972
aurkb3346722	Q96GD4	SL010520	Aurora kinase B	AURKB	2729	-0.0923821	0.0191665	1.51e-06	0.00737822	0.00826464	0.0375663	-0.129948	-0.0548158
pcdhb19941703	Q9Y5F3	SL018623	Protocadherin beta-1	PCDB1	2729	-0.0918046	0.0190484	1.52e-06	0.00746997	0.00850526	0.0373349	-0.129139	-0.0544697
dpy3013943383	Q9C005	SL020276	Protein dpy-30 homolog	DPY30	2729	0.0926425	0.0192536	1.58e-06	0.00738532	0.008111	0.037737	0.0549055	0.13038
igsf11927973	Q5DX21	SL017271	Immunoglobulin superfamily member 11	IGS11	2729	-0.0919074	0.0191256	1.63e-06	0.00735291	0.0079242	0.0374862	-0.129394	-0.0544212
st6galnac310705143	Q8NDV1	SL018611	Alpha-N-acetylgalactosaminide alpha-2	6-sialyltransferase 3	2729	0.0926183	0.0192772	1.63e-06	0.00847111	0.00923189	0.0377833	0.054835	0.130402
pi34982541	P19957	SL004458	Elafin	Elafin	2729	0.0925716	0.0192743	1.65e-06	0.00736301	0.00821501	0.0377776	0.054794	0.130349
scg28377874	P13521	SL007117	Secretogranin-2	SCG2	2729	0.0933075	0.0194267	1.65e-06	0.00767996	0.0087578	0.0380764	0.0552311	0.131384
cers51349463	Q8N5B7	SL020154	Ceramide synthase 5	CERS5	2729	0.0920118	0.0191682	1.67e-06	0.00900413	0.00698809	0.0375696	0.0544422	0.129581
mfap15606243	P55081	SL012444	Microfibrillar-associated protein 1	MFAP1	2729	0.0926568	0.019328	1.72e-06	0.00829832	0.008798	0.0378828	0.0547741	0.13054
cga1405643	P01215	SL013948	Glycoprotein hormones alpha chain	Glycoprotein hormones a-chain	2729	-0.0921591	0.0192323	1.74e-06	0.00910721	0.00828059	0.0376954	-0.129855	-0.0544637
il17rb50841543	Q9NRM6	SL005174	Interleukin-17 receptor B	IL-17B R	2729	-0.0924214	0.0192852	1.74e-06	0.00732902	0.00783337	0.0377989	-0.13022	-0.0546225
qsox283971473	Q6ZRP7	SL018482	Sulfhydryl oxidase 2	QSOX2	2729	-0.0920935	0.0192253	1.76e-06	0.00727386	0.00798429	0.0376816	-0.129775	-0.0544119
efemp18480293	Q12805	SL006527	EGF-containing fibulin-like extracellular matrix protein 1	FBLN3	2729	0.0926467	0.0193504	1.78e-06	0.00770796	0.00835457	0.0379268	0.0547199	0.130574
kif16b11672173	Q96L93	SL019549	Kinesin-like protein KIF16B	KI16B	2729	-0.0918966	0.0192006	1.79e-06	0.0073204	0.00785225	0.0376332	-0.12953	-0.0542634
cdhr18372293	Q96JP9	SL017405	Cadherin-related family member 1	CDHR1	2729	0.0922174	0.0192863	1.83e-06	0.0142169	0.0057183	0.0378012	0.0544162	0.130019
flrt11373933	Q9NZU1	SL014071	Leucine-rich repeat transmembrane protein FLRT1	FLRT1	2729	-0.091829	0.0192022	1.83e-06	0.00741056	0.00762749	0.0376363	-0.129465	-0.0541927
fam96a8787213	Q9H5X1	SL012839	MIP18 family protein FAM96A	FA96A	2729	0.0915433	0.0191508	1.84e-06	0.011968	0.00767825	0.0375356	0.0540077	0.129079
cd79a7796103	P11912	SL011613	B-cell antigen receptor complex-associated protein alpha chain	CD79A	2729	-0.0914924	0.0191486	1.86e-06	0.00730577	0.00784251	0.0375313	-0.129024	-0.0539611
stat31034653	P40763	SL007221	Signal transducer and activator of transcription 3	STAT3	2729	0.0924179	0.0193396	1.86e-06	0.00753922	0.00861835	0.0379056	0.0545123	0.130324
ldlrad49004243	O15165	SL018580	Low-density lipoprotein receptor class A domain-containing protein 4	CR001	2729	0.0904788	0.0189449	1.88e-06	0.00732034	0.00827979	0.0371319	0.0533469	0.127611
rbm2411380843	Q9BX46	SL019426	RNA-binding protein 24	RBM24	2729	-0.0912573	0.0191122	1.89e-06	0.00841892	0.00693725	0.0374599	-0.128717	-0.0537974
dgkb12895283	Q9Y6T7	SL019952	Diacylglycerol kinase beta	DGKB	2729	-0.0906636	0.0189998	1.92e-06	0.00724656	0.00807595	0.0372396	-0.127903	-0.053424
fam189a25699193	Q15884	SL014977	Protein FAM189A2	CI061	2729	-0.091886	0.0192643	1.94e-06	0.00751546	0.00843574	0.037758	-0.129644	-0.0541281
serpina41410553	P29622	SL004876	Kallistatin	Kallistatin	2729	-0.0923142	0.0193679	1.97e-06	0.00730708	0.0078699	0.0379611	-0.130275	-0.0543532
decr11268723	Q16698	SL008215	2	4-dienoyl-CoA reductase	2729	0.0918233	0.0192668	1.98e-06	0.00829504	0.00910323	0.037763	0.0540603	0.129586
fgfr23808762	P21802	SL003990	Fibroblast growth factor receptor 2	FGFR-2	2729	0.0915182	0.0192124	2e-06	0.00978095	0.00914348	0.0376564	0.0538618	0.129175
coa37888583	Q9Y2R0	SL018275	Cytochrome c oxidase assembly factor 3 homolog	mitochondrial	2729	-0.0908125	0.0190766	2.03e-06	0.00719436	0.00795707	0.0373901	-0.128203	-0.0534223
ephb69261143	O15197	SL008414	Ephrin type-B receptor 6	EphB6	2729	-0.0911438	0.0191628	2.07e-06	0.00747749	0.00855811	0.037559	-0.128703	-0.0535848
glo19883293	Q04760	SL002802	Lactoylglutathione lyase	Glyoxalase I	2729	0.0902226	0.0189703	2.08e-06	0.00796479	0.00890767	0.0371817	0.0530409	0.127404
prlr5114653	P16471	SL005212	Prolactin receptor	Prolactin Receptor	2729	-0.0904609	0.0190317	2.11e-06	0.007519	0.00794058	0.0373021	-0.127763	-0.0531588
cxcl145730603	O95715	SL004000	C-X-C motif chemokine 14	BRAK	2729	0.0911351	0.0191774	2.12e-06	0.00813767	0.00696016	0.0375877	0.0535474	0.128723
mettl112514163	Q9UBP6	SL004624	Methyltransferase-like protein 1	METTL1	2729	-0.0916616	0.0192915	2.12e-06	0.00772292	0.00737191	0.0378113	-0.129473	-0.0538503
eno1111051713	P06733	SL003650	Alpha-enolase	Alpha enolase	2729	0.088874	0.0187105	2.14e-06	0.00821195	0.00893117	0.0366725	0.0522015	0.125546
eps15l1421253	Q9UBC2	SL012188	Epidermal growth factor receptor substrate 15-like 1	EP15R	2729	0.0914684	0.0192741	2.19e-06	0.00880639	0.00817975	0.0377772	0.0536913	0.129246
foxred18017233	Q96CU9	SL018386	FAD-dependent oxidoreductase domain-containing protein 1	FXRD1	2729	-0.0915513	0.0193081	2.23e-06	0.00761169	0.00730675	0.0378439	-0.129395	-0.0537074
prdx55017191	P30044	SL004932	Peroxiredoxin-5	mitochondrial	2729	0.0913713	0.0192712	2.23e-06	0.00718232	0.00782448	0.0377715	0.0535999	0.129143
ncr3lg17854383	Q68D85	SL018292	Natural cytotoxicity triggering receptor 3 ligand 1	NR3L1	2729	-0.0911273	0.0192209	2.24e-06	0.00760606	0.0079371	0.037673	-0.1288	-0.0534544
hsd17b78272223	P56937	SL018457	3-keto-steroid reductase	DHB7	2729	0.0912483	0.0192642	2.28e-06	0.00725853	0.00750265	0.0377579	0.0534904	0.129006
chd71400523	Q9P2D1	SL008319	Chromodomain-helicase-DNA-binding protein 7	CHD7	2729	0.0919299	0.0194214	2.32e-06	0.00724984	0.00833157	0.0380659	0.053864	0.129996
hdac82859692	Q9BY41	SL004723	Histone deacetylase 8	HDAC8	2729	-0.0904472	0.0191073	2.32e-06	0.00727259	0.00744213	0.0374502	-0.127897	-0.0529969
klk156491593	Q9H2R5	SL003920	Kallikrein-15	kallikrein 15	2729	0.0898211	0.0189884	2.36e-06	0.00721192	0.00794191	0.0372172	0.0526038	0.127038
mga1158753	Q8IWI9	SL019521	MAX gene-associated protein	MGAP	2729	-0.0904275	0.0191281	2.39e-06	0.00763782	0.00732329	0.0374911	-0.127919	-0.0529364
fam3d1310213	Q96BQ1	SL012769	Protein FAM3D	FAM3D	2729	-0.0901935	0.0190936	2.43e-06	0.00766241	0.00845692	0.0374234	-0.127617	-0.0527702
mlec6285713	Q14165	SL008682	Malectin	K0152	2729	-0.0905757	0.0191791	2.45e-06	0.00832564	0.00680585	0.0375911	-0.128167	-0.0529846
tlr11114933	Q15399	SL004490	Toll-like receptor 1	TLR1	2729	0.0900722	0.0190803	2.47e-06	0.00760365	0.00711602	0.0373973	0.0526748	0.12747
serpina3287992	P01011	SL000248	Alpha-1-antichymotrypsin	a1-Antichymotrypsin	2729	-0.0911684	0.0193159	2.48e-06	0.00707448	0.00760857	0.0378591	-0.129027	-0.0533092
itm2a10516533	O43736	SL000672	Integral membrane protein 2A	ITM2A	2729	0.091053	0.0192941	2.49e-06	0.00767258	0.00795213	0.0378164	0.0532367	0.128869
mst1r264032	Q04912	SL004637	Macrophage-stimulating protein receptor	MSP R	2729	-0.0897205	0.019018	2.51e-06	0.00702465	0.0079283	0.0372753	-0.126996	-0.0524451
tfrc8795483	P02786	SL000600	Transferrin receptor protein 1	TR	2729	0.0904989	0.0191995	2.56e-06	0.00737289	0.00726012	0.037631	0.052868	0.12813
xrcc49886283	Q13426	SL013824	DNA repair protein XRCC4	XRCC4	2729	0.0908338	0.019288	2.61e-06	0.00799445	0.00883113	0.0378045	0.0530293	0.128638
dnajb128006123	Q9NXW2	SL018358	DnaJ homolog subfamily B member 12	DJB12	2729	0.0899784	0.0191254	2.67e-06	0.00731698	0.00739644	0.0374858	0.0524926	0.127464
apoa5906393	Q6Q788	SL004840	Apolipoprotein A-V	Apo A-V	2729	0.0904039	0.0192568	2.8e-06	0.00775131	0.00713554	0.0377433	0.0526606	0.128147
clec14a10461573	Q86T13	SL008885	C-type lectin domain family 14 member A	CLC14	2729	0.0908833	0.0193645	2.82e-06	0.00799996	0.00726971	0.0379545	0.0529288	0.128838
npw9986143	Q8N729	SL005356	Neuropeptide W	Neuropeptide W	2729	0.087302	0.0186208	2.89e-06	0.00731592	0.00805749	0.0364967	0.0508053	0.123799
defb1215765533	Q5J5C9	SL012548	Beta-defensin 121	DB121	2729	0.0895526	0.0191033	2.9e-06	0.00794562	0.00752407	0.0374424	0.0521102	0.126995
serpina1013119263	Q9UK55	SL004467	Protein Z-dependent protease inhibitor	protein Z inhibitor	2729	0.0889301	0.0189734	2.91e-06	0.00743878	0.00727651	0.037188	0.0517422	0.126118
pla2g12b938023	Q9BX93	SL003846	Group XIIB secretory phospholipase A2-like protein	sPLA(2)-XIII	2729	-0.0897683	0.0191572	2.92e-06	0.0073449	0.00839305	0.0375481	-0.127316	-0.0522202
tnfrsf219259353	O75509	SL004871	Tumor necrosis factor receptor superfamily member 21	DR6	2729	-0.0899887	0.0192119	2.95e-06	0.00702802	0.00808827	0.0376553	-0.127644	-0.0523334
eda2r3083711	Q9HAV5	SL005233	Tumor necrosis factor receptor superfamily member 27	XEDAR	2729	-0.089964	0.0192102	2.96e-06	0.00788801	0.00873682	0.0376519	-0.127616	-0.0523121
abhd12782573	Q8N2K0	SL018266	Monoacylglycerol lipase ABHD12	ABD12	2729	0.0899889	0.0192169	2.97e-06	0.00813724	0.00830611	0.0376652	0.0523238	0.127654
adh1b9834623	P00325	SL007996	Alcohol dehydrogenase 1B	ADH1B	2729	-0.0902604	0.0193029	3.07e-06	0.00880918	0.00866291	0.0378336	-0.128094	-0.0524268
stau212970353	Q9NUL3	SL007715	Double-stranded RNA-binding protein Staufen homolog 2	STAU2	2729	0.0906602	0.0193894	3.07e-06	0.00756834	0.00690254	0.0380033	0.0526569	0.128663
cd8b931023	P10966	SL007109	T-cell surface glycoprotein CD8 beta chain	CD8B	2729	-0.0900633	0.0192669	3.09e-06	0.00710462	0.00768675	0.0377632	-0.127826	-0.0523001
ppy458812	P01298	SL011499	Pancreatic hormone	PH	2729	-0.0898647	0.0192296	3.11e-06	0.00697415	0.00752389	0.0376901	-0.127555	-0.0521746
susd19582933	Q6UWL2	SL011248	Sushi domain-containing protein 1	SUSD1	2729	0.0893844	0.0191259	3.11e-06	0.00704713	0.00728501	0.0374867	0.0518977	0.126871
birc34973181	Q13489	SL003728	Baculoviral IAP repeat-containing protein 3	cIAP-2	2729	0.0898653	0.0192319	3.12e-06	0.00685798	0.00771934	0.0376945	0.0521708	0.12756
il31ra8273843	Q8NI17	SL007540	Interleukin-31 receptor subunit alpha	IL31R	2729	0.0901049	0.0192872	3.13e-06	0.00698426	0.00801046	0.0378029	0.052302	0.127908
hnf4a1004133	P41235	SL007226	Hepatocyte nuclear factor 4-alpha	HNF4A	2729	0.0907562	0.0194336	3.16e-06	0.00688791	0.00786921	0.0380899	0.0526663	0.128846
ifnl24397262	Q8IZJ0	SL004349	Interferon lambda-2	IFN-lambda 2	2729	0.0899116	0.0192528	3.16e-06	0.00786718	0.00821752	0.0377354	0.0521761	0.127647
cadm48619123	Q8NFZ8	SL008811	Cell adhesion molecule 4	CADM4	2729	0.0903431	0.0193687	3.24e-06	0.011705	0.00932498	0.0379626	0.0523805	0.128306
rps1013011203	P46783	SL008108	40S ribosomal protein S10	RS10	2729	-0.0899425	0.0192826	3.24e-06	0.00699747	0.00745411	0.0377939	-0.127736	-0.0521486
apex19849133	P27695	SL013026	DNA-(apurinic or apyrimidinic site) lyase	APEX1	2729	0.0904002	0.0193825	3.25e-06	0.00732986	0.00698244	0.0379897	0.0524105	0.12839
bcl2a13413502	Q16548	SL003703	Bcl-2-related protein A1	BFL1	2729	-0.0889451	0.0190895	3.32e-06	0.00697323	0.00743657	0.0374153	-0.12636	-0.0515298
mtpap902853	Q9NVV4	SL018770	Poly(A) RNA polymerase	mitochondrial	2729	-0.0889476	0.0190888	3.32e-06	0.0198936	0.00474402	0.037414	-0.126362	-0.0515336
lrp1918233	Q07954	SL004733	Low-density lipoprotein receptor-related protein 1	soluble	2729	-0.0898608	0.019288	3.33e-06	0.00881471	0.0087968	0.0378045	-0.127665	-0.0520563
ddx612869683	P26196	SL019938	Probable ATP-dependent RNA helicase DDX6	DDX6	2729	0.0879161	0.0188719	3.34e-06	0.00700308	0.00805421	0.0369889	0.0509271	0.124905
bcl2l27134143	Q92843	SL003774	Bcl-2-like protein 2	Apoptosis regulator Bcl-W	2729	0.0903306	0.0193934	3.35e-06	0.00736912	0.00825764	0.0380111	0.0523195	0.128342
mob1a12426193	NA	NA	NA	NA	2729	0.088376	0.0189838	3.39e-06	0.00682859	0.00746319	0.0372083	0.0511677	0.125584
f103077662	P00742	SL003324	Coagulation factor Xa	Coagulation Factor Xa	2729	0.0902133	0.0193813	3.4e-06	0.0071509	0.00718842	0.0379873	0.052226	0.128201
crtac1563263	Q9NQ79	SL012846	Cartilage acidic protein 1	CRAC1	2729	-0.0887524	0.019086	3.48e-06	0.00727786	0.00694007	0.0374086	-0.126161	-0.0513438
cryaa10087103	P02489	SL003675	Alpha-crystallin A chain	Alpha crystallin A chain	2729	0.08941	0.0192351	3.51e-06	0.00934378	0.00871881	0.0377008	0.0517091	0.127111
psg117846443	Q9UQ72	SL009418	Pregnancy-specific beta-1-glycoprotein 11	PSG11	2729	-0.0885448	0.0190568	3.54e-06	0.00680163	0.00757868	0.0373514	-0.125896	-0.0511934
kng14918211	P01042	SL017189	Kininogen-1	Kininogen	2729	-0.0890201	0.0191752	3.61e-06	0.00699903	0.00713552	0.0375833	-0.126603	-0.0514368
akr1c112618503	Q04828	SL008344	Aldo-keto reductase family 1 member C1	Aldo-keto reductase 1C1	2729	0.0892745	0.019239	3.64e-06	0.00762589	0.0068136	0.0377083	0.0515661	0.126983
scara39731293	Q6AZY7	SL007481	Scavenger receptor class A member 3	SCAR3	2729	-0.0891274	0.019221	3.7e-06	0.00694595	0.00784614	0.0376731	-0.126801	-0.0514543
sltm832053	Q9NWH9	SL018488	SAFB-like transcription modulator	SLTM	2729	0.0898759	0.0193976	3.77e-06	0.00696862	0.0075373	0.0380192	0.0518567	0.127895
atp5o92023093	P48047	SL008113	ATP synthase subunit O	mitochondrial	2729	0.0886583	0.0191488	3.83e-06	0.00850666	0.00884735	0.0375316	0.0511267	0.12619
spint37926133	P49223	SL012439	Kunitz-type protease inhibitor 3	SPIT3	2729	-0.0891399	0.0192525	3.83e-06	0.00810036	0.00730022	0.037735	-0.126875	-0.051405
rngtt12847273	O60942	SL019942	mRNA-capping enzyme	MCE1	2729	0.089243	0.0192795	3.85e-06	0.00685859	0.00792535	0.0377878	0.0514552	0.127031
fgf44123602	P08620	SL003171	Fibroblast growth factor 4	FGF-4	2729	0.0887397	0.0191776	3.88e-06	0.00688862	0.0079717	0.037588	0.0511517	0.126328
vcan9561213	P13611	SL008036	Versican core protein	CSPG2	2729	0.0895698	0.0193626	3.9e-06	0.00670673	0.0075934	0.0379507	0.0516191	0.127521
vwc211121563	Q2TAL6	SL012520	Brorin	VWC2	2729	0.0888243	0.0191998	3.9e-06	0.00674181	0.00751588	0.0376316	0.0511927	0.126456
siglec72742682	Q9Y286	SL005218	Sialic acid-binding Ig-like lectin 7	Siglec-7	2729	0.0891386	0.0192795	3.95e-06	0.00712562	0.00694775	0.0377879	0.0513507	0.126926
sap181283043	O00422	SL019934	Histone deacetylase complex subunit SAP18	SAP18	2729	0.087975	0.0190416	4.01e-06	0.00795217	0.00645482	0.0373215	0.0506535	0.125297
fgf10244124	O15520	SL004333	Fibroblast growth factor 10	FGF-10	2729	0.0888115	0.019233	4.06e-06	0.00717283	0.00757898	0.0376966	0.0511149	0.126508
klk38468193	P07288	SL000062	Prostate-specific antigen	PSA	2729	-0.0885248	0.0191717	4.06e-06	0.00670973	0.00758552	0.0375764	-0.126101	-0.0509484
sult2a19829913	Q06520	SL000579	Bile salt sulfotransferase	SULT 2A1	2729	0.0892601	0.019338	4.1e-06	0.00682949	0.00789524	0.0379025	0.0513576	0.127163
htn31060313	P15516	SL012419	Histatin-3	HIS3	2729	-0.0862641	0.0186923	4.11e-06	0.00792731	0.00715628	0.036637	-0.122901	-0.0496271
dctn25879513	Q13561	SL009207	Dynactin subunit 2	Dynactin subunit 2	2729	0.0881152	0.0190943	4.12e-06	0.0070112	0.00726202	0.0374249	0.0506903	0.12554
upk3b8286443	Q9BT76	SL018453	Uroplakin-3b	UPK3B	2729	0.0888998	0.0192905	4.24e-06	0.0121432	0.0088856	0.0378095	0.0510903	0.126709
grb1413628583	Q14449	SL020196	Growth factor receptor-bound protein 14	GRB14	2729	0.0882977	0.0191608	4.25e-06	0.00704273	0.00809001	0.0375551	0.0507426	0.125853
bcam2816502	P50895	SL001902	Basal Cell Adhesion Molecule	BCAM	2729	-0.0878589	0.0190725	4.28e-06	0.0069963	0.00799177	0.0373821	-0.125241	-0.0504768
acacb12900293	O00763	SL019311	Acetyl-CoA carboxylase 2	ACACB	2729	-0.0881661	0.0191463	4.32e-06	0.00710972	0.00712548	0.0375267	-0.125693	-0.0506394
tnfrsf172665262	Q02223	SL004672	Tumor necrosis factor receptor superfamily member 17	BCMA	2729	-0.0894482	0.0194297	4.34e-06	0.0067441	0.00770483	0.0380823	-0.12753	-0.0513659
azu12751162	P20160	SL004589	Azurocidin	Azurocidin	2729	0.0897049	0.0194949	4.39e-06	0.00707965	0.00812709	0.03821	0.0514949	0.127915
dhx910527223	Q08211	SL013075	ATP-dependent RNA helicase A	DHX9	2729	-0.0883042	0.0192261	4.57e-06	0.0075638	0.00652268	0.0376832	-0.125987	-0.050621
stim18916323	Q13586	SL011218	Stromal interaction molecule 1	STIM1	2729	0.0876812	0.0190927	4.58e-06	0.00686961	0.00792877	0.0374218	0.0502595	0.125103
amn4322283	Q9BXJ7	SL013489	Protein amnionless	AMNLS	2729	0.0879119	0.0191491	4.61e-06	0.00831371	0.00786634	0.0375322	0.0503797	0.125444
fam173a7148423	Q9BQD7	SL018110	Protein FAM173A	F173A	2729	-0.0887616	0.0193611	4.75e-06	0.00672092	0.0070421	0.0379477	-0.126709	-0.050814
kdr3651505	P35968	SL003201	Vascular endothelial growth factor receptor 2	VEGF sR2	2729	0.0877309	0.0191391	4.77e-06	0.00685171	0.00689633	0.0375127	0.0502183	0.125244
txndc124815253	O95881	SL016128	Thioredoxin domain-containing protein 12	TXD12	2729	-0.0881439	0.0192442	4.85e-06	0.00669086	0.00771952	0.0377187	-0.125863	-0.0504252
f54906351	P12259	SL000622	Coagulation Factor V	Coagulation Factor V	2729	-0.088496	0.0193252	4.87e-06	0.00657782	0.00721216	0.0378773	-0.126373	-0.0506187
st3gal510588393	Q9UNP4	SL011395	Lactosylceramide alpha-2	3-sialyltransferase	2729	0.0873963	0.019086	4.88e-06	0.0084556	0.00855439	0.0374085	0.0499878	0.124805
cd5810938133	P19256	SL003442	Lymphocyte function-associated antigen 3	sLFA-3	2729	-0.0871546	0.0190529	4.99e-06	0.00672571	0.00780941	0.0373437	-0.124498	-0.0498109
mpz10615183	P25189	SL008066	Myelin protein P0	MYP0	2729	-0.0879083	0.0192272	5.04e-06	0.00673111	0.0078169	0.0376854	-0.125594	-0.0502229
cct812699283	P50990	SL005763	T-complex protein 1 subunit theta	TCP-1-theta	2729	-0.0864158	0.0189132	5.12e-06	0.00814267	0.00615458	0.0370699	-0.123486	-0.0493459
sfta210580143	Q6UW10	SL012586	Surfactant-associated protein 2	SFTA2	2729	-0.0879794	0.0192551	5.12e-06	0.00702975	0.00680852	0.03774	-0.125719	-0.0502394
brd111607153	O95696	SL016389	Bromodomain-containing protein 1	BRD1	2729	0.0877998	0.0192466	5.3e-06	0.00993313	0.00656724	0.0377233	0.0500765	0.125523
psmd1882423	Q99460	SL010964	26S proteasome non-ATPase regulatory subunit 1	PSMD1	2729	0.0873406	0.0191496	5.32e-06	0.00852716	0.00841428	0.0375332	0.0498074	0.124874
tcn111232463	P20061	SL003164	Transcobalamin-1	Holo-TC I	2729	-0.0870859	0.0191033	5.37e-06	0.00672074	0.00776264	0.0374425	-0.124528	-0.0496434
h2afz416352	P0C0S5	SL002093	Histone H2A.z	Histone H2A.z	2729	0.0869212	0.019076	5.43e-06	0.0070217	0.00736708	0.037389	0.0495322	0.12431
ostn7265323	P61366	SL008892	Osteocrin	OSTN	2729	0.087887	0.0193462	5.79e-06	0.00881616	0.00883462	0.0379186	0.0499684	0.125806
csnk1d11289313	P48730	SL019354	Casein kinase I isoform delta	KC1D	2729	0.087306	0.0192237	5.83e-06	0.00863661	0.00762853	0.0376785	0.0496276	0.124984
gh18462183	P01241	SL000442	Somatotropin	HGH	2729	0.087429	0.0192752	5.99e-06	0.00644019	0.0071599	0.0377794	0.0496496	0.125208
eng490861	P17813	SL004482	Endoglin	Endoglin	2729	-0.0869824	0.0191793	6e-06	0.00698009	0.00798121	0.0375915	-0.124574	-0.0493909
pomc4890101	P01189	SL003461	Corticotropin	ACTH	2729	0.0870604	0.0192026	6.04e-06	0.00734087	0.00814869	0.0376372	0.0494232	0.124698
eif3j13497343	O75822	SL020138	Eukaryotic translation initiation factor 3 subunit J	EIF3J	2729	-0.0864147	0.019062	6.06e-06	0.00770179	0.00617517	0.0373616	-0.123776	-0.0490532
ppp1r3b1276833	Q86XI6	SL019887	Protein phosphatase 1 regulatory subunit 3B	PPR3B	2729	-0.0872031	0.0192485	6.14e-06	0.00708005	0.00685144	0.0377271	-0.12493	-0.049476
akt1akt2akt32867522	P31751	SL017614	Protein kinase B alpha/beta/gamma	PKB a/b/g	2729	0.0862833	0.0190842	6.41e-06	0.0070441	0.00798968	0.0374051	0.0488782	0.123688
derl113393463	Q9BUN8	SL015189	Derlin-1	DERL1	2729	-0.0872056	0.0192905	6.43e-06	0.00663699	0.00764841	0.0378094	-0.125015	-0.0493962
pabpc310447183	Q9H361	SL018138	Polyadenylate-binding protein 3	PABP3	2729	0.0864462	0.0191242	6.44e-06	0.0070008	0.00792604	0.0374834	0.0489629	0.12393
acbd610075753	Q9BR61	SL019254	Acyl-CoA-binding domain-containing protein 6	ACBD6	2729	0.0865592	0.0191806	6.67e-06	0.00711743	0.0080546	0.037594	0.0489651	0.124153
erbb42618102	Q15303	SL003803	Receptor tyrosine-protein kinase erbB-4	ERBB4	2729	0.0860226	0.0190636	6.68e-06	0.0064497	0.00687254	0.0373647	0.0486579	0.123387
rps7386452	P62081	SL011528	40S ribosomal protein S7	RS7	2729	0.0878409	0.0194723	6.72e-06	0.0072081	0.00633306	0.0381657	0.0496752	0.126007
ric311228373	Q7Z5B4	SL018079	Protein RIC-3	RIC3	2729	-0.0878167	0.0194751	6.78e-06	0.00794833	0.00775591	0.0381712	-0.125988	-0.0496455
pgam1389652	P18669	SL004820	Phosphoglycerate mutase 1	Phosphoglycerate mutase 1	2729	0.0861851	0.0191249	6.87e-06	0.00729363	0.00622761	0.0374849	0.0487003	0.12367
fbxl49951363	Q9UKA2	SL018669	F-box/LRR-repeat protein 4	FBXL4	2729	-0.0862005	0.0191463	7.01e-06	0.0107146	0.00927042	0.0375267	-0.123727	-0.0486738
kiaa102490751213	Q9UPX6	SL018785	UPF0258 protein KIAA1024	K1024	2729	0.0875844	0.0194624	7.07e-06	0.00740641	0.00721049	0.0381464	0.049438	0.125731
defb119831553	Q8N690	SL012695	Beta-defensin 119	DB119	2729	0.0866826	0.0192649	7.1e-06	0.00668112	0.00655259	0.0377592	0.0489234	0.124442
tmem41b1066143	Q5BJD5	SL018845	Transmembrane protein 41B	TM41B	2729	0.0863787	0.0191995	7.11e-06	0.00673927	0.00771299	0.037631	0.0487477	0.12401
olr13636374	P78380	SL007327	Oxidized low-density lipoprotein receptor 1	OLR1	2729	0.0876372	0.0194801	7.12e-06	0.0063223	0.0069542	0.038181	0.0494562	0.125818
sftpb10672753	P07988	SL004483	Pulmonary surfactant-associated protein B	SP-B	2729	0.0854508	0.0189941	7.12e-06	0.00684507	0.00643333	0.0372285	0.0482223	0.122679
thyn1124241073	Q9P016	SL019702	Thymocyte nuclear protein 1	THYN1	2729	0.0874797	0.0194579	7.22e-06	0.00848451	0.00576633	0.0381374	0.0493423	0.125617
alkbh58793133	Q6P6C2	SL018687	RNA demethylase ALKBH5	ALKB5	2729	0.0865103	0.0192766	7.49e-06	0.00863139	0.00848876	0.0377822	0.0487281	0.124292
rmdn3929083	Q96TC7	SL017122	Regulator of microtubule dynamics protein 3	RMD3	2729	0.0868923	0.0193816	7.66e-06	0.00708098	0.00739759	0.0379879	0.0489044	0.12488
gpr1071296313	Q5VW38	SL015007	Protein GPR107	GP107	2729	0.0862227	0.0192467	7.78e-06	0.00828221	0.00649177	0.0377236	0.0484992	0.123946
il15ra14054173	Q13261	SL004151	Interleukin-15 receptor subunit alpha	IL-15 Ra	2729	-0.0860576	0.0192104	7.78e-06	0.00637007	0.00696322	0.0376524	-0.12371	-0.0484052
arrdc312352703	Q96B67	SL019698	Arrestin domain-containing protein 3	ARRD3	2729	-0.0856231	0.0191194	7.83e-06	0.00632956	0.00674974	0.0374741	-0.123097	-0.0481491
atp5j778813	P18859	SL005309	ATP synthase-coupling factor 6	mitochondrial	2729	0.0850766	0.0189998	7.85e-06	0.00708616	0.0079823	0.0372396	0.047837	0.122316
cnga212872353	Q16280	SL019961	Cyclic nucleotide-gated olfactory channel	CNGA2	2729	0.0867088	0.0193672	7.88e-06	0.0077114	0.00599289	0.0379598	0.048749	0.124669
hck3374492	P08631	SL010499	Tyrosine-protein kinase HCK	HCK	2729	0.086508	0.0193239	7.89e-06	0.00725986	0.006196	0.0378748	0.0486332	0.124383
cd79b6351553	P40259	SL017426	B-cell antigen receptor complex-associated protein beta chain	CD79B	2729	-0.0868029	0.0193917	7.91e-06	0.00632857	0.00694574	0.0380077	-0.124811	-0.0487952
crip29053163	P52943	SL008130	Cysteine-rich protein 2	CRIP2	2729	0.0842757	0.0188355	7.98e-06	0.00807745	0.00829771	0.0369176	0.0473581	0.121193
spink213405613	P20155	SL012422	Serine protease inhibitor Kazal-type 2	ISK2	2729	0.0853849	0.0190844	7.99e-06	0.00717619	0.00624993	0.0374055	0.0479794	0.12279
ncoa214045123	Q15596	SL020317	Nuclear receptor coactivator 2	NCOA2	2729	-0.0854402	0.0191252	8.24e-06	0.00827414	0.00670816	0.0374854	-0.122926	-0.0479548
glrx21248683	Q9NS18	SL007708	Glutaredoxin-2	mitochondrial	2729	0.0858577	0.0192276	8.32e-06	0.00677723	0.0070192	0.0376861	0.0481716	0.123544
psg75651503	Q13046	SL012488	Putative pregnancy-specific beta-1-glycoprotein 7	PSG7	2729	0.0862953	0.0193288	8.35e-06	0.00790892	0.00739814	0.0378844	0.0484109	0.12418
cxcl3cxcl23148491	P19875	SL017610	Gro-beta/gamma	Gro-b/g	2729	0.0858183	0.0192489	8.59e-06	0.00644791	0.00707049	0.0377278	0.0480905	0.123546
klrf15098793	Q9NZS2	SL014209	Killer cell lectin-like receptor subfamily F member 1	KLRF1	2729	0.0854674	0.0191757	8.64e-06	0.00832483	0.00678172	0.0375844	0.047883	0.123052
cytip1361273	O60759	SL020195	Cytohesin-interacting protein	CYTIP	2729	0.0854499	0.0191868	8.78e-06	0.0086325	0.00840741	0.0376061	0.0478439	0.123056
il10rb2631502	Q08334	SL004147	Interleukin-10 receptor subunit beta	IL-10 Rb	2729	-0.0856037	0.0192207	8.78e-06	0.00749133	0.00774414	0.0376726	-0.123276	-0.0479311
dnajc1610454993	Q9Y2G8	SL018290	DnaJ homolog subfamily C member 16	DJC16	2729	0.0852964	0.0191736	8.99e-06	0.00661825	0.00763939	0.0375803	0.0477161	0.122877
cfc13294552	P0CG37	SL010451	Cryptic protein	CFC1	2729	0.0863315	0.0194297	9.21e-06	0.00639265	0.00665763	0.0380823	0.0482492	0.124414
bmx3414402	P51813	SL006374	Cytoplasmic tyrosine-protein kinase BMX	BMX	2729	0.084619	0.019046	9.23e-06	0.0129102	0.00941768	0.0373302	0.0472888	0.121949
rbm281192733	Q9NW13	SL019072	RNA-binding protein 28	RBM28	2729	-0.0861361	0.0194065	9.42e-06	0.00658883	0.00703441	0.0380368	-0.124173	-0.0480993
sparcl113707273	Q14515	SL005488	SPARC-like protein 1	SPARCL1	2729	-0.0849269	0.0191359	9.44e-06	0.00667755	0.00622918	0.0375064	-0.122433	-0.0474205
defb1131337443	Q30KQ7	SL012530	Beta-defensin 113	DB113	2729	0.0846339	0.0190712	9.45e-06	0.00660147	0.00724512	0.0373795	0.0472543	0.122013
csdc212754143	Q9Y534	SL019899	Cold shock domain-containing protein C2	CSDC2	2729	-0.0850804	0.0191864	9.6e-06	0.00795159	0.00805621	0.0376053	-0.122686	-0.0474751
dgcr1411356193	Q96DF8	SL019423	Protein DGCR14	DGC14	2729	0.0845989	0.019092	9.74e-06	0.00619551	0.00723599	0.0374203	0.0471786	0.122019
angpt2260222	O15123	SL001996	Angiopoietin-2	Angiopoietin-2	2729	-0.0837725	0.0189084	9.78e-06	0.0061054	0.00673971	0.0370604	-0.120833	-0.0467121
rapgef59059143	Q92565	SL018783	Rap guanine nucleotide exchange factor 5	RPGF5	2729	-0.0850131	0.0192158	1.01e-05	0.0062425	0.00720442	0.037663	-0.122676	-0.0473502
csf2rb10512133	P32927	SL007194	Cytokine receptor common subunit beta	IL3RB	2729	0.0843462	0.0190749	1.02e-05	0.00706992	0.00768232	0.0373867	0.0469595	0.121733
entpd17999233	P49961	SL010371	Ectonucleoside triphosphate diphosphohydrolase 1	CD39	2729	-0.0849964	0.0192376	1.03e-05	0.00645353	0.00751671	0.0377057	-0.122702	-0.0472907
tbp2875152	P20226	SL006923	TATA-box-binding protein	TBP	2729	0.0847719	0.0191811	1.03e-05	0.00867722	0.007569	0.0375949	0.047177	0.122367
cpa2927673	P48052	SL009343	Carboxypeptidase A2	CBPA2	2729	-0.0849041	0.0192218	1.04e-05	0.00618217	0.00688786	0.0376746	-0.122579	-0.0472294
med13892212	Q15648	SL010328	Mediator of RNA polymerase II transcription subunit 1	MED-1	2729	0.0855601	0.0193933	1.06e-05	0.00965754	0.00779779	0.0380109	0.0475491	0.123571
tiam114035133	Q13009	SL007386	T-lymphoma invasion and metastasis-inducing protein 1	TIAM1	2729	0.0850906	0.0192783	1.06e-05	0.0081629	0.00667306	0.0377855	0.0473051	0.122876
plk13394812	P53350	SL005258	Serine/threonine-protein kinase PLK1	PLK-1	2729	0.0852637	0.0193267	1.07e-05	0.00611849	0.00706759	0.0378803	0.0473834	0.123144
hdlbp13570433	Q00341	SL008163	Vigilin	VIGLN	2729	0.0853872	0.0193716	1.08e-05	0.00856231	0.00562464	0.0379683	0.0474188	0.123355
csf3r271934	Q99062	SL004591	Granulocyte colony-stimulating factor receptor	G-CSF-R	2729	-0.0842306	0.019112	1.09e-05	0.00786369	0.00740666	0.0374596	-0.12169	-0.046771
lyn3453872	P07948	SL006917	Tyrosine-protein kinase Lyn	LYN	2729	0.0838236	0.0190312	1.1e-05	0.00721502	0.00787179	0.0373011	0.0465225	0.121125
ash2l12832103	Q9UBL3	SL019949	Set1/Ash2 histone methyltransferase complex subunit ASH2	ASH2L	2729	0.0849471	0.0192966	1.11e-05	0.00687854	0.00768868	0.0378213	0.0471257	0.122768
serpina5338972	P05154	SL000550	Plasma serine protease inhibitor	PCI	2729	-0.0767092	0.0174341	1.12e-05	0.132152	0.0111421	0.0341708	-0.11088	-0.0425384
cul912991493	Q8IWT3	SL019483	Cullin-9	CUL9	2729	-0.0845906	0.0192343	1.13e-05	0.00710874	0.00603977	0.0376992	-0.12229	-0.0468914
gga311683193	Q9NZ52	SL019567	ADP-ribosylation factor-binding protein GGA3	GGA3	2729	0.0846507	0.0192412	1.13e-05	0.00609238	0.00711575	0.0377127	0.0469381	0.122363
csgalnact210772213	Q8N6G5	SL017976	Chondroitin sulfate N-acetylgalactosaminyltransferase 2	CGAT2	2729	-0.0854249	0.0194267	1.14e-05	0.00617634	0.0065516	0.0380764	-0.123501	-0.0473485
mapk13115642	P28482	SL006918	Mitogen-activated protein kinase 1	MK01	2729	0.0843556	0.0191977	1.16e-05	0.00604238	0.00708697	0.0376274	0.0467282	0.121983
ptgs2376142	P35354	SL000027	Prostaglandin G/H synthase 2	COX-2	2729	0.0850098	0.0193541	1.16e-05	0.00618427	0.00636412	0.0379341	0.0470757	0.122944
ccl55480493	P13501	SL000563	C-C motif chemokine 5	RANTES	2729	0.0844241	0.019222	1.17e-05	0.00594681	0.00688277	0.0376751	0.046749	0.122099
lrfn2720043	Q9ULH4	SL018112	Leucine-rich repeat and fibronectin type-III domain-containing protein 2	LRFN2	2729	-0.084671	0.0192851	1.17e-05	0.00609351	0.00644276	0.0377988	-0.12247	-0.0468721
mtrf1l11134303	Q9UGC7	SL019322	Peptide chain release factor 1-like	mitochondrial	2729	0.0833903	0.0189897	1.17e-05	0.0121765	0.00841588	0.0372198	0.0461705	0.12061
chst1514097863	Q7LFX5	SL007502	Carbohydrate sulfotransferase 15	ST4S6	2729	-0.0843172	0.0192099	1.18e-05	0.00597253	0.00696721	0.0376513	-0.121968	-0.0466659
rgs1813982333	Q9NS28	SL016529	Regulator of G-protein signaling 18	RGS18	2729	-0.0840726	0.01915	1.18e-05	0.00677239	0.00596102	0.0375339	-0.121607	-0.0465387
camkk13877672	Q8N5S9	SL004938	Calcium/calmodulin-dependent protein kinase kinase 1	CaMKK alpha	2729	0.0847615	0.0193165	1.19e-05	0.00640268	0.00744633	0.0378603	0.0469013	0.122622
insr3448132	P06213	SL004125	Insulin receptor	IR	2729	-0.0835403	0.0190618	1.22e-05	0.00595193	0.00690046	0.0373611	-0.120901	-0.0461792
ulbp2308292	Q9BZM5	SL005228	NKG2D ligand 2	ULBP-2	2729	0.0846965	0.0193286	1.22e-05	0.0059711	0.00673925	0.0378841	0.0468124	0.122581
ifna86214843	P32881	SL017259	Interferon alpha-8	IFNA8	2729	0.0844938	0.0192908	1.23e-05	0.00603222	0.00660901	0.03781	0.0466837	0.122304
b3gnt18259253	O43505	SL008475	N-acetyllactosaminide beta-1	3-N-acetylglucosaminyltransferase	2729	0.0832715	0.0190265	1.25e-05	0.0059876	0.00705192	0.0372919	0.0459796	0.120563
bcl2l213097113	Q92843	SL003774	Bcl-2-like protein 2	Apoptosis regulator Bcl-W	2729	-0.0839272	0.0191814	1.26e-05	0.00592197	0.00656883	0.0375955	-0.121523	-0.0463317
cirbp12724813	Q14011	SL005468	Cold-inducible RNA-binding protein	CIRBP	2729	0.0836779	0.0191271	1.26e-05	0.0059281	0.00678455	0.037489	0.0461889	0.121167
glp1r13085183	P43220	SL007231	Glucagon-like peptide 1 receptor	GLP1R	2729	0.0845992	0.0193701	1.3e-05	0.00743236	0.00787524	0.0379654	0.0466338	0.122565
manea80143593	Q5SRI9	SL018359	Glycoprotein endo-alpha-1	2-mannosidase	2729	-0.0838454	0.0191935	1.3e-05	0.00643463	0.00656207	0.0376193	-0.121465	-0.0462261
fcrl48973233	Q96PJ5	SL018774	Fc receptor-like protein 4	FCRL4	2729	-0.0837185	0.0191793	1.32e-05	0.00587302	0.00678695	0.0375914	-0.12131	-0.0461271
nhej1113512333	Q9H9Q4	SL019435	Non-homologous end-joining factor 1	NHEJ1	2729	0.0836979	0.0191777	1.32e-05	0.00720976	0.00783964	0.0375882	0.0461097	0.121286
cd8487701363	Q9UIB8	SL008588	SLAM family member 5	SLAF5	2729	-0.0838479	0.0192216	1.34e-05	0.00589897	0.00688793	0.0376744	-0.121522	-0.0461735
ctsa3179512	P10619	SL009213	Lysosomal protective protein	Cathepsin A	2729	0.0832804	0.019093	1.34e-05	0.00593374	0.00698941	0.0374224	0.045858	0.120703
h1fx12709633	Q92522	SL008266	Histone H1x	H1X	2729	0.0836321	0.0191998	1.37e-05	0.00589741	0.00648876	0.0376316	0.0460005	0.121264
dctpp14314122	Q9H773	SL011809	dCTP pyrophosphatase 1	XTP3A	2729	-0.0826374	0.0189735	1.38e-05	0.00725012	0.00678097	0.0371881	-0.119826	-0.0454493
naalad27986983	Q9Y3Q0	SL018325	N-acetylated-alpha-linked acidic dipeptidase 2	NALD2	2729	-0.0832697	0.0191234	1.38e-05	0.00603407	0.00708869	0.0374819	-0.120752	-0.0457878
crtam5068543	O95727	SL014208	Cytotoxic and regulatory T-cell molecule	CRTAM	2729	0.0842864	0.0193605	1.39e-05	0.00653749	0.00749403	0.0379466	0.0463398	0.122233
glce780853	O94923	SL018260	D-glucuronyl C5-epimerase	GLCE	2729	-0.0834035	0.0191611	1.39e-05	0.0058326	0.00654804	0.0375557	-0.120959	-0.0458478
ctla4302242	P16410	SL000384	Cytotoxic T-lymphocyte protein 4	CTLA-4	2729	0.0834437	0.0191724	1.4e-05	0.00750817	0.00722762	0.0375778	0.0458658	0.121022
mtif3785293	Q9H2K0	SL018284	Translation initiation factor IF-3	mitochondrial	2729	0.0830843	0.0191068	1.42e-05	0.00649322	0.00745017	0.0374493	0.0456351	0.120534
orc6l1238943	Q9Y5N6	SL007790	Origin recognition complex subunit 6	ORC6	2729	-0.081966	0.0188483	1.42e-05	0.00597288	0.00681422	0.0369428	-0.118909	-0.0450232
mpp712732133	Q5T2T1	SL019852	MAGUK p55 subfamily member 7	MPP7	2729	0.0838165	0.0193009	1.46e-05	0.00612962	0.00720463	0.0378298	0.0459867	0.121646
cd300lg990943	Q6UXG3	SL017494	CMRF35-like molecule 9	CLM9	2729	-0.0833335	0.0192101	1.49e-05	0.00684392	0.00748483	0.0376518	-0.120985	-0.0456817
ghrl9189763	Q9UBU3	SL004269	Appetite-regulating hormone	ghrelin	2729	-0.0837752	0.0193199	1.5e-05	0.00606802	0.0062493	0.037867	-0.121642	-0.0459082
mcemp16283603	Q8IX19	SL017409	Mast cell-expressed membrane protein 1	MCEM1	2729	-0.0831419	0.019175	1.5e-05	0.00587671	0.00643905	0.037583	-0.120725	-0.0455589
ccbl21268253	Q6YP21	SL019824	Kynurenine--oxoglutarate transaminase 3	KAT3	2729	-0.0843952	0.0194829	1.53e-05	0.00666951	0.00700727	0.0381864	-0.122582	-0.0462087
zg168219143	O60844	SL012373	Zymogen granule membrane protein 16	ZG16	2729	0.0834115	0.0192563	1.53e-05	0.00980559	0.00677422	0.0377423	0.0456692	0.121154
tor1aip21055383	Q8NFQ8	SL017988	Torsin-1A-interacting protein 2	TOIP2	2729	0.0834356	0.019263	1.54e-05	0.00597512	0.00675446	0.0377555	0.0456801	0.121191
cd74697463	P04233	SL007076	HLA class II histocompatibility antigen gamma chain	HG2A	2729	0.0836358	0.0193279	1.56e-05	0.00575672	0.00645761	0.0378828	0.045753	0.121519
thsd7a9600553	Q9UPZ6	SL011312	Thrombospondin type-1 domain-containing protein 7A	THS7A	2729	0.0842071	0.019457	1.56e-05	0.00794045	0.00610938	0.0381357	0.0460714	0.122343
c19orf8071831023	Q6UXH0	SL018132	Betatrophin	TD26	2729	0.0835617	0.0193156	1.57e-05	0.00635732	0.00641288	0.0378586	0.0457031	0.12142
trgc19491133	P0CF51	SL019012	T-cell receptor gamma chain C region 1	TRGC1	2729	0.0833192	0.0192566	1.57e-05	0.00625168	0.0063352	0.037743	0.0455763	0.121062
sumo39169143	P55854	SL018938	Small ubiquitin-related modifier 3	SUMO3	2729	0.0835058	0.0193186	1.6e-05	0.00575179	0.00644393	0.0378644	0.0456414	0.12137
dvl213575403	O14641	SL020209	Segment polarity protein dishevelled homolog DVL-2	DVL2	2729	0.0832599	0.019268	1.61e-05	0.00592158	0.00617628	0.0377652	0.0454947	0.121025
vtn13125453	P04004	SL000616	Vitronectin	Vitronectin	2729	-0.0838807	0.0194204	1.62e-05	0.00573258	0.00644109	0.038064	-0.121945	-0.0458167
cd708762383	P32970	SL007195	CD70 antigen	CD70	2729	0.0828807	0.0191978	1.64e-05	0.00599573	0.00701313	0.0376276	0.0452531	0.120508
frk10034163	P42685	SL019241	Tyrosine-protein kinase FRK	FRK	2729	-0.0828752	0.0191989	1.64e-05	0.00691726	0.00757429	0.0376298	-0.120505	-0.0452454
cd3e8069853	P07766	SL007084	T-cell surface glycoprotein CD3 epsilon chain	CD3E	2729	0.0826816	0.019173	1.67e-05	0.00573095	0.00638053	0.0375791	0.0451025	0.120261
fyn381332	P06241	SL006913	Tyrosine-protein kinase Fyn	FYN	2729	0.0826319	0.0191673	1.68e-05	0.010355	0.00845938	0.037568	0.0450639	0.1202
vwc2l7995163	B2RUY7	SL018331	von Willebrand factor C domain-containing protein 2-like	VWC2L	2729	0.0836099	0.0193969	1.69e-05	0.00569144	0.00645112	0.0380178	0.0455921	0.121628
fancl10063103	Q9NW38	SL019237	E3 ubiquitin-protein ligase FANCL	FANCL	2729	0.0836341	0.019412	1.7e-05	0.0095618	0.00761154	0.0380476	0.0455865	0.121682
gsk3agsk3b3236122	P49841	SL017188	Glycogen synthase kinase-3 alpha/beta	GSK-3 alpha/beta	2729	-0.0826959	0.0191952	1.7e-05	0.00657629	0.00569822	0.0376227	-0.120319	-0.0450732
spint22843132	O43291	SL001897	Kunitz-type protease inhibitor 2	SPINT2	2729	-0.0827383	0.0192022	1.7e-05	0.0062926	0.0061733	0.0376364	-0.120375	-0.0451019
ifna71412913	P01567	SL019978	Interferon alpha-7	IFNA7	2729	0.0835593	0.0193963	1.71e-05	0.00583937	0.00631235	0.0380167	0.0455426	0.121576
robo35117143	Q96MS0	SL014148	Roundabout homolog 3	ROBO3	2729	0.0824767	0.0191501	1.71e-05	0.00713198	0.00582441	0.0375342	0.0449425	0.120011
grid11349353	Q9ULK0	SL020164	Glutamate receptor ionotropic	delta-1	2729	-0.0830294	0.019283	1.72e-05	0.00692199	0.00705372	0.0377947	-0.120824	-0.0452347
ptpn1300552	P18031	SL004939	Tyrosine-protein phosphatase non-receptor type 1	PTP-1B	2729	-0.0827273	0.0192162	1.73e-05	0.00568038	0.00657643	0.0376637	-0.120391	-0.0450636
svep111178213	Q4LDE5	SL012540	Sushi	von Willebrand factor type A	2729	-0.0823305	0.019132	1.74e-05	0.00589954	0.00692196	0.0374987	-0.119829	-0.0448318
mpg124381273	P29372	SL014754	DNA-3-methyladenine glycosylase	3MG	2729	0.0836578	0.019447	1.75e-05	0.00623522	0.0059536	0.0381162	0.0455416	0.121774
satb210081173	Q9UPW6	SL019243	DNA-binding protein SATB2	SATB2	2729	-0.0821928	0.019107	1.75e-05	0.00589885	0.00686959	0.0374498	-0.119643	-0.044743
mcts11248893	Q9ULC4	SL015331	Malignant T cell amplified sequence 1	MCTS1	2729	0.0829379	0.0193008	1.79e-05	0.00579725	0.00616114	0.0378295	0.0451084	0.120767
prim113591313	P49642	SL020210	DNA primase small subunit	PRI1	2729	0.0833653	0.0194001	1.79e-05	0.00922183	0.00608422	0.0380243	0.045341	0.12139
surf180091213	Q15526	SL018320	Surfeit locus protein 1	SURF1	2729	0.0823462	0.0191643	1.79e-05	0.00583474	0.00611043	0.037562	0.0447842	0.119908
dlg37897753	Q92796	SL006681	Disks large homolog 3	DLG3	2729	0.0818951	0.0191094	1.89e-05	0.00957235	0.00824675	0.0374544	0.0444407	0.11935
znf4101284363	Q86VK4	SL019915	Zinc finger protein 410	ZN410	2729	0.0825119	0.0192632	1.9e-05	0.0104715	0.0068364	0.0377558	0.0447561	0.120268
rps27a2846242	P62979	SL000605	Ubiquitin+1	truncated mutation for UbB	2729	0.0830133	0.019387	1.92e-05	0.00560107	0.00646405	0.0379985	0.0450148	0.121012
sema7a7019133	O75326	SL005249	Semaphorin-7A	Semaphorin-7A	2729	-0.0822589	0.01921	1.92e-05	0.00564111	0.00667525	0.0376515	-0.11991	-0.0446074
aprt10088373	P07741	SL008014	Adenine phosphoribosyltransferase	APT	2729	0.0816924	0.0190917	1.94e-05	0.00593971	0.00695129	0.0374198	0.0442726	0.119112
eif1ax9850383	P47813	SL014805	Eukaryotic translation initiation factor 1A	X-chromosomal	2729	0.0823263	0.0192442	1.95e-05	0.0055958	0.00657994	0.0377186	0.0446077	0.120045
ccl23291312	P55773	SL003302	C-C motif chemokine 23	MPIF-1	2729	-0.0819103	0.0191656	1.99e-05	0.00570227	0.00660141	0.0375646	-0.119475	-0.0443456
cog895431313	Q96MW5	SL019061	Conserved oligomeric Golgi complex subunit 8	COG8	2729	-0.0824572	0.0193087	2.02e-05	0.00661835	0.00735778	0.0378451	-0.120302	-0.0446121
lysmd310563133	Q7Z3D4	SL018021	LysM and putative peptidoglycan-binding domain-containing protein 3	LYSM3	2729	0.0817202	0.0191482	2.04e-05	0.00723839	0.00618119	0.0375304	0.0441898	0.119251
setd212647523	Q9BYW2	SL016514	Histone-lysine N-methyltransferase SETD2	SETD2	2729	0.082674	0.0193853	2.07e-05	0.00734236	0.00701128	0.0379953	0.0446787	0.120669
chst2442812	Q9Y4C5	SL013988	Carbohydrate sulfotransferase 2	CHST2	2729	0.0827164	0.0194011	2.08e-05	0.00907108	0.00720184	0.0380261	0.0446903	0.120743
ric3712543	Q7Z5B4	SL018079	Protein RIC-3	RIC3	2729	0.0819426	0.0192474	2.14e-05	0.0100976	0.00459204	0.037725	0.0442176	0.119668
sirpg9241403	Q9P1W8	SL014290	Signal-regulatory protein gamma	SIRPG	2729	-0.0819315	0.0192456	2.14e-05	0.00816958	0.00538592	0.0377214	-0.119653	-0.0442101
armc5994583	Q96C12	SL018686	Armadillo repeat-containing protein 5	ARMC5	2729	-0.0818504	0.0192303	2.15e-05	0.00567292	0.00620742	0.0376913	-0.119542	-0.0441591
ccdc134558733	Q9H6E4	SL017096	Coiled-coil domain-containing protein 134	CC134	2729	0.0822715	0.0193512	2.19e-05	0.00615184	0.00651954	0.0379283	0.0443432	0.1202
hepacam29116283	A8MVW5	SL017493	HEPACAM family member 2	HECA2	2729	-0.0821505	0.0193194	2.19e-05	0.00643848	0.00553652	0.0378661	-0.120017	-0.0442845
spef112876393	Q9Y4P9	SL007787	Sperm flagellar protein 1	SPEF1	2729	0.0823108	0.0193848	2.25e-05	0.00589018	0.00653613	0.0379942	0.0443165	0.120305
hnrnpdl108521143	O14979	SL012987	Heterogeneous nuclear ribonucleoprotein D-like	HNRDL	2729	0.0821314	0.0193562	2.28e-05	0.00559263	0.0060747	0.0379382	0.0441932	0.12007
pappa25756663	Q9BXP8	SL008518	Pappalysin-2	PAPP2	2729	0.0809155	0.0190992	2.34e-05	0.00555021	0.0065245	0.0374345	0.0434811	0.11835
irf110351513	P10914	SL007108	Interferon regulatory factor 1	IRF1	2729	-0.080973	0.0191417	2.41e-05	0.0065407	0.00714705	0.0375177	-0.118491	-0.0434553
rbm1911468153	Q9Y4C8	SL019467	Probable RNA-binding protein 19	RBM19	2729	-0.0818081	0.0193686	2.48e-05	0.00566591	0.00665963	0.0379624	-0.119771	-0.0438457
csk3363314	P41240	SL004781	Tyrosine-protein kinase CSK	CSK	2729	0.0808336	0.0191401	2.49e-05	0.0057354	0.00676053	0.0375146	0.0433189	0.118348
map1lc3b1160853	Q9GZQ8	SL019511	Microtubule-associated proteins 1A/1B light chain 3B	MLP3B	2729	0.0807406	0.0191175	2.49e-05	0.00626579	0.00703066	0.0374703	0.0432703	0.118211
tmod112595113	P28289	SL010848	Tropomodulin-1	TMOD1	2729	-0.0806527	0.0191161	2.53e-05	0.005514	0.00636285	0.0374676	-0.11812	-0.043185
ifna105733613	P01566	SL017106	Interferon alpha-10	IFN10	2729	0.0817266	0.0193869	2.57e-05	0.00629956	0.00707004	0.0379984	0.0437282	0.119725
prkcd2869683	Q05655	SL000554	Protein kinase C delta type	PKC-D	2729	0.0807071	0.0191635	2.62e-05	0.00562453	0.00663344	0.0375606	0.0431465	0.118268
ifi16128931593	Q16666	SL006071	Gamma-interferon-inducible protein Ifi-16	IP16	2729	0.0810698	0.0192549	2.63e-05	0.00554779	0.00593181	0.0377395	0.0433303	0.118809
c17orf899030563	A1L188	SL018827	Uncharacterized protein C17orf89	CQ089	2729	0.081142	0.0192732	2.64e-05	0.00547664	0.00637249	0.0377754	0.0433666	0.118917
lrrtm1445292	Q86UE6	SL014096	Leucine-rich repeat transmembrane neuronal protein 1	LRRT1	2729	0.0808502	0.0192179	2.67e-05	0.00799156	0.00661571	0.0376672	0.043183	0.118517
pomgnt1825323	Q8WZA1	SL018441	Protein O-linked-mannose beta-1	2-N-acetylglucosaminyltransferase 1	2729	0.0807996	0.0192476	2.78e-05	0.00581826	0.0062688	0.0377254	0.0430742	0.118525
wbp110943363	Q96G27	SL018267	WW domain-binding protein 1	WBP1	2729	0.0812396	0.0193745	2.84e-05	0.00615304	0.00666953	0.037974	0.0432656	0.119214
ambn6522573	Q9NP70	SL007690	Ameloblastin	AMBN	2729	0.0812063	0.0193746	2.86e-05	0.00532429	0.00610192	0.0379743	0.0432321	0.119181
ca24970551	P00918	SL000339	Carbonic anhydrase 2	carbonic anhydrase II	2729	0.0809324	0.0193079	2.86e-05	0.00567432	0.00589548	0.0378435	0.0430889	0.118776
kiaa1324909753	Q6UXG2	SL007494	UPF0577 protein KIAA1324	K1324	2729	0.0797586	0.0190446	2.9e-05	0.00574845	0.00679133	0.0373274	0.0424312	0.117086
ppa15021131	Q15181	SL004914	Inorganic pyrophosphatase	PPase	2729	0.0814618	0.0194601	2.93e-05	0.00544478	0.00584215	0.0381418	0.04332	0.119604
sema6a5122922	Q9H2E6	SL005214	Semaphorin-6A	Semaphorin-6A	2729	-0.0798225	0.0190769	2.95e-05	0.00587227	0.00644863	0.0373908	-0.117213	-0.0424317
txnl4b14169663	Q9NX01	SL019950	Thioredoxin-like protein 4B	TXN4B	2729	0.0809748	0.0193502	2.95e-05	0.00533829	0.00607796	0.0379263	0.0430485	0.118901
kin14643273	O60870	SL020144	DNA/RNA-binding protein KIN17	KIN17	2729	-0.079676	0.0190473	2.97e-05	0.00581408	0.00556263	0.0373326	-0.117009	-0.0423433
clmp9585803	Q9H6B4	SL008621	CXADR-like membrane protein	ACAM	2729	0.0813981	0.0194645	2.98e-05	0.00531417	0.00603898	0.0381504	0.0432478	0.119549
b3gnt6708223	Q6ZMB0	SL018071	UDP-GlcNAc:betaGal beta-1	3-N-acetylglucosaminyltransferase 6	2729	-0.0803694	0.0192208	2.99e-05	0.00564967	0.00666934	0.0376728	-0.118042	-0.0426966
itm2c109013343	Q9NQX7	SL017978	Integral membrane protein 2C	ITM2C	2729	0.08083	0.0193359	3e-05	0.00882599	0.00734035	0.0378984	0.0429315	0.118728
clec4d7752313	Q8WXI8	SL018250	C-type lectin domain family 4 member D	CLC4D	2729	-0.0803108	0.0192225	3.03e-05	0.00528046	0.00624409	0.0376761	-0.117987	-0.0426347
emilin38964143	Q9NT22	SL012851	EMILIN-3	EMIL3	2729	0.0800846	0.0191704	3.04e-05	0.00618679	0.00702998	0.037574	0.0425106	0.117659
bmpr24862631	Q13873	SL004133	Bone morphogenetic protein receptor type-2	BMP RII	2729	-0.0798955	0.0191331	3.06e-05	0.0184878	0.00527407	0.0375009	-0.117396	-0.0423947
btc130883973	P35070	SL000137	BTC	BTC	2729	0.0806844	0.0193249	3.07e-05	0.0058078	0.00675089	0.0378767	0.0428076	0.118561
tnfrsf12a5138503	Q9NP84	SL004366	Tumor necrosis factor receptor superfamily member 12A	TWEAKR	2729	0.0806846	0.0193794	3.23e-05	0.00874658	0.0048314	0.0379836	0.042701	0.118668
isg151414823	P05161	SL015510	Interferon-induced 17 kDa protein	UCRP	2729	-0.0803018	0.0192892	3.24e-05	0.00530116	0.00597808	0.0378067	-0.118109	-0.0424951
prok122472011	P58294	SL004332	Prokineticin-1	EG-VEGF	2729	0.0801547	0.019253	3.24e-05	0.0053467	0.00607017	0.0377359	0.0424189	0.117891
siglec62741222	O43699	SL005217	Sialic acid-binding Ig-like lectin 6	Siglec-6	2729	0.0791736	0.0190268	3.26e-05	0.00549852	0.00654436	0.0372926	0.041881	0.116466
prss224534102	Q9GZN4	SL012822	Brain-specific serine protease 4	BSSP4	2729	-0.0782206	0.0188162	3.32e-05	0.00536331	0.00606426	0.0368798	-0.1151	-0.0413408
grpel1711313	Q9HAV7	SL018115	GrpE protein homolog 1	mitochondrial	2729	0.0794279	0.0191426	3.44e-05	0.0053824	0.00629612	0.0375195	0.0419084	0.116947
nisch12738433	Q9Y2I1	SL019897	Nischarin	NISCH	2729	-0.080223	0.0193355	3.44e-05	0.00574323	0.00542768	0.0378976	-0.118121	-0.0423254
enah9757293	Q8N8S7	SL019147	Protein enabled homolog	ENAH	2729	0.0791214	0.019081	3.48e-05	0.00639718	0.00690988	0.0373987	0.0417227	0.11652
unc45a117122073	Q9H3U1	SL011294	Protein unc-45 homolog A	UN45A	2729	0.0795204	0.0192105	3.59e-05	0.00662941	0.00712529	0.0376525	0.0418679	0.117173
defb131693483	P59861	SL012461	Beta-defensin 131	DB131	2729	0.0796747	0.0192569	3.62e-05	0.00520582	0.00583646	0.0377435	0.0419312	0.117418
lipf935383	P07098	SL012409	Gastric triacylglycerol lipase	LIPG	2729	0.0804376	0.0194428	3.62e-05	0.00744135	0.00691991	0.0381079	0.0423297	0.118545
eno211083233	P09104	SL001731	Gamma-enolase	NSE	2729	-0.0780637	0.0189089	3.76e-05	0.00843236	0.00481008	0.0370614	-0.115125	-0.0410024
sumf16941113	Q8NBK3	SL012704	Sulfatase-modifying factor 1	SUMF1	2729	-0.0787329	0.0190697	3.76e-05	0.00536868	0.00563818	0.0373767	-0.11611	-0.0413562
clec11a2966652	Q9Y240	SL004362	Stem Cell Growth Factor-beta	SCGF-beta	2729	-0.0798695	0.0193492	3.77e-05	0.00514183	0.00590789	0.0379244	-0.117794	-0.0419451
srsf712987123	Q16629	SL019472	Serine/arginine-rich splicing factor 7	SRSF7	2729	0.0800518	0.0193921	3.77e-05	0.00562453	0.00540227	0.0380085	0.0420433	0.11806
hsd17b104217493	Q99714	SL004795	3-hydroxyacyl-CoA dehydrogenase type-2	ERAB	2729	0.0794184	0.01926	3.84e-05	0.00647579	0.00691796	0.0377496	0.0416688	0.117168
hmha11354493	Q92619	SL011276	Minor histocompatibility protein HA-1 [Contains: Minor histocompatibility antigen HA-1 (mHag HA-1)]	HMHA1	2729	0.0792628	0.0192275	3.86e-05	0.00669895	0.00713524	0.0376859	0.0415769	0.116949
rnf34133862483	Q969K3	SL020103	E3 ubiquitin-protein ligase RNF34	RNF34	2729	-0.0794572	0.0192785	3.88e-05	0.00577975	0.00603608	0.0377859	-0.117243	-0.0416713
sirpa5430663	P78324	SL008967	Tyrosine-protein phosphatase non-receptor type substrate 1	SHPS1	2729	-0.0796129	0.0193162	3.88e-05	0.00608417	0.00515042	0.0378598	-0.117473	-0.0417531
mapt5854603	P10636	SL004230	Microtubule-associated protein tau	tau	2729	0.0796511	0.0193345	3.91e-05	0.00617777	0.00512592	0.0378956	0.0417556	0.117547
phf311544393	Q92576	SL010933	PHD finger protein 3	PHF3	2729	0.0788738	0.0191634	3.97e-05	0.00563245	0.0059403	0.0375603	0.0413135	0.116434
txn88131603	P10599	SL000585	Thioredoxin	Thioredoxin	2729	0.0789165	0.0191778	3.99e-05	0.00573798	0.0058158	0.0375886	0.0413279	0.116505
psmd1113572433	O00231	SL010941	26S proteasome non-ATPase regulatory subunit 11	PSD11	2729	-0.0792081	0.0192599	4.03e-05	0.00549726	0.00544378	0.0377494	-0.116957	-0.0414586
cntfr1410123	P26992	SL005153	Ciliary neurotrophic factor receptor subunit alpha	CNTFR alpha	2729	-0.0783459	0.0190578	4.06e-05	0.00527521	0.00634243	0.0373534	-0.115699	-0.0409925
dmkn85351023	Q6E0U4	SL010588	Dermokine	Dermokine	2729	-0.0790119	0.019223	4.07e-05	0.00536903	0.00588808	0.037677	-0.116689	-0.0413349
gan1005433	Q9H2C0	SL019232	Gigaxonin	GAN	2729	0.0796699	0.0193898	4.09e-05	0.00667563	0.00697463	0.0380039	0.041666	0.117674
tnfsf125939423	O43508	SL004365	Tumor necrosis factor ligand superfamily member 12	TWEAK	2729	-0.0787453	0.0191648	4.09e-05	0.00520855	0.00595853	0.0375629	-0.116308	-0.0411823
raet1e7800853	Q8TD07	SL018259	NKG2D ligand 4	N2DL4	2729	-0.0794576	0.0193438	4.11e-05	0.00522771	0.00567566	0.0379139	-0.117371	-0.0415437
cgafshb3032112	P01225	SL000428	Follicle stimulating hormone	FSH	2729	-0.0802148	0.0195304	4.12e-05	0.0051919	0.0061893	0.0382796	-0.118494	-0.0419352
gpr261354013	Q8NDV2	SL020159	G-protein coupled receptor 26	GPR26	2729	-0.0788184	0.0191893	4.12e-05	0.00528104	0.00572676	0.0376111	-0.116429	-0.0412073
scin1268453	Q9Y6U3	SL019836	Adseverin	ADSV	2729	0.0787039	0.0191838	4.2e-05	0.00540131	0.00571119	0.0376002	0.0411037	0.116304
cst810572653	O60676	SL012372	Cystatin-8	CST8	2729	0.0788213	0.0192153	4.22e-05	0.00507695	0.00590134	0.037662	0.0411593	0.116483
arfgap211664323	Q8N6H7	SL019543	ADP-ribosylation factor GTPase-activating protein 2	ARFG2	2729	0.0784502	0.0191467	4.3e-05	0.00529117	0.00635548	0.0375275	0.0409228	0.115978
il20ra5085183	Q9UHF4	SL005181	Interleukin-20 receptor subunit alpha	IL-20 Ra	2729	0.0794291	0.0193893	4.32e-05	0.00607166	0.00515663	0.0380031	0.041426	0.117432
defb128636073	Q7Z7B8	SL012642	Beta-defensin 128	DB128	2729	0.0789317	0.0192783	4.36e-05	0.00751792	0.00637055	0.0377855	0.0411462	0.116717
smc314324523	Q9UQE7	SL005089	Chondroitin sulfate proteoglycan 6	CSPG6	2729	0.0795186	0.0194241	4.37e-05	0.0056838	0.00523228	0.0380712	0.0414474	0.11759
dtx3l11643733	Q8TDB6	SL019554	E3 ubiquitin-protein ligase DTX3L	DTX3L	2729	0.079872	0.0195129	4.38e-05	0.00510536	0.00574326	0.0382453	0.0416267	0.118117
erh11614293	P84090	SL013071	Enhancer of rudimentary homolog	ERH	2729	0.0791897	0.0193656	4.45e-05	0.00504439	0.00574232	0.0379566	0.0412331	0.117146
nrsn111654773	Q8IZ57	SL019578	Neurensin-1	NRSN1	2729	0.0772639	0.0189024	4.49e-05	0.00544294	0.00634485	0.0370488	0.0402151	0.114313
myct11354113	Q8N699	SL016488	Myc target protein 1	MYCT1	2729	0.0786126	0.0192409	4.52e-05	0.00700944	0.00709594	0.0377121	0.0409005	0.116325
slc27a2904533	O14975	SL018809	Very long-chain acyl-CoA synthetase	S27A2	2729	-0.0788165	0.0192951	4.54e-05	0.00526364	0.00556438	0.0378185	-0.116635	-0.040998
thsd7a1117483	Q9UPZ6	SL011312	Thrombospondin type-1 domain-containing protein 7A	THS7A	2729	0.0773476	0.0189409	4.56e-05	0.00583	0.00512466	0.0371243	0.0402234	0.114472
lrrc25931743	Q8N386	SL008919	Leucine-rich repeat-containing protein 25	LRC25	2729	-0.0793922	0.0194511	4.6e-05	0.00561064	0.00577787	0.0381241	-0.117516	-0.0412681
pus111201193	Q9Y606	SL019343	tRNA pseudouridine synthase A	mitochondrial	2729	0.0785918	0.0192691	4.66e-05	0.00497935	0.00581248	0.0377675	0.0408242	0.116359
bnip3l783523	O60238	SL007018	BCL2/adenovirus E1B 19 kDa protein-interacting protein 3-like	BNI3L	2729	0.0786908	0.0192957	4.67e-05	0.0061893	0.00678669	0.0378196	0.0408712	0.11651
exosc1793033	Q9Y3B2	SL018327	Exosome complex component CSL4	EXOS1	2729	0.0783307	0.0192091	4.68e-05	0.00601314	0.0066873	0.0376498	0.0406809	0.115981
rfxap1272633	O00287	SL019868	Regulatory factor X-associated protein	RFXAP	2729	0.0778259	0.0190991	4.74e-05	0.00712513	0.00656978	0.0374342	0.0403917	0.11526
mmp124496602	P39900	SL000522	Macrophage metalloelastase	MMP-12	2729	-0.0783465	0.0192375	4.78e-05	0.00501266	0.00605964	0.0377055	-0.116052	-0.040641
pydc1128351013	Q8WXC3	SL019914	Pyrin domain-containing protein 1	PYDC1	2729	0.0779849	0.0191757	4.9e-05	0.00716113	0.00505692	0.0375844	0.0404006	0.115569
gnpnat11395493	Q96EK6	SL020298	Glucosamine 6-phosphate N-acetyltransferase	GNA1	2729	0.0771432	0.0189916	5e-05	0.00572783	0.00662135	0.0372236	0.0399196	0.114367
kir2dl4509573	Q99706	SL012698	Killer cell immunoglobulin-like receptor 2DL4	KI2L4	2729	0.0789639	0.0194612	5.1e-05	0.00518193	0.00537238	0.0381439	0.04082	0.117108
lmnb13889642	P20700	SL006132	Lamin-B1	Lamin-B1	2729	0.078878	0.0194416	5.11e-05	0.00538543	0.00563918	0.0381056	0.0407724	0.116984
cyp3a4294352	P08684	SL000398	Cytochrome P450 3A4	Cytochrome P450 3A4	2729	0.0778564	0.0191944	5.13e-05	0.00637497	0.00686342	0.037621	0.0402354	0.115477
cnot113482143	A5YKK6	SL020129	CCR4-NOT transcription complex subunit 1	CNOT1	2729	0.0782986	0.0193835	5.51e-05	0.00699524	0.00641142	0.0379918	0.0403069	0.11629
kir3dl3794413	Q8N743	SL018310	Killer cell immunoglobulin-like receptor 3DL3	KI3L3	2729	0.0784932	0.0194658	5.67e-05	0.00565353	0.00572644	0.0381529	0.0403403	0.116646
vegfc313211	P49767	SL004486	Vascular endothelial growth factor C	VEGF-C	2729	-0.077986	0.0193395	5.67e-05	0.00537468	0.00529369	0.0379054	-0.115891	-0.0400806
fam174b905483	Q3ZCQ3	SL018824	Membrane protein FAM174B	F174B	2729	0.0787187	0.0195335	5.73e-05	0.00514948	0.00591662	0.0382857	0.040433	0.117004
milr111173293	Q7Z6M3	SL019119	Allergin-1	MILR1	2729	-0.0772033	0.019157	5.73e-05	0.00587463	0.00619355	0.0375477	-0.114751	-0.0396555
tmem8b127421603	A6NDV4	SL019870	Transmembrane protein 8B	TMM8B	2729	0.0775004	0.019239	5.77e-05	0.00534208	0.00512417	0.0377084	0.039792	0.115209
apob2797562	P04114	SL000020	Apolipoprotein B	Apo B	2729	-0.0769321	0.0191052	5.81e-05	0.00525518	0.00629156	0.0374462	-0.114378	-0.0394859
tp6310040633	Q9H3D4	SL007662	Tumor protein 63	P73L	2729	0.0773438	0.0192138	5.84e-05	0.00548522	0.00644153	0.0376591	0.0396847	0.115003
sectm11309363	Q8WVN6	SL005430	Secreted and transmembrane protein 1	SECTM1	2729	-0.0768532	0.0191059	5.92e-05	0.00520594	0.00620563	0.0374476	-0.114301	-0.0394056
apbb114206283	O00213	SL006959	Amyloid beta A4 precursor protein-binding family B member 1	APBB1	2729	-0.0770772	0.0191747	5.98e-05	0.00735463	0.00440156	0.0375825	-0.11466	-0.0394947
acp29237543	P11117	SL005390	Lysosomal acid phosphatase	Lysosomal acid phosphatase	2729	-0.0772131	0.019221	6.05e-05	0.00487413	0.00562413	0.0376732	-0.114886	-0.0395399
herc4786093	Q5GLZ8	SL018285	Probable E3 ubiquitin-protein ligase HERC4	HERC4	2729	-0.0767159	0.0191162	6.15e-05	0.00674616	0.004614	0.0374678	-0.114184	-0.0392482
fam19a26430363	Q8N3H0	SL017425	Protein FAM19A2	F19A2	2729	0.0779422	0.0194248	6.17e-05	0.00614133	0.00493008	0.0380726	0.0398696	0.116015
ntf44146582	P34130	SL004360	Neurotrophin-4	Neurotrophin-5	2729	0.0765013	0.0190743	6.22e-05	0.00570103	0.00652425	0.0373856	0.0391156	0.113887
adck49794173	Q96D53	SL019122	AarF domain-containing protein kinase 4	ADCK4	2729	0.0766938	0.0191321	6.27e-05	0.00880463	0.0074588	0.037499	0.0391949	0.114193
tpt1387221	P13693	SL005679	Translationally-controlled tumor protein	TCTP	2729	0.0769775	0.0192028	6.27e-05	0.0053251	0.00630308	0.0376375	0.03934	0.114615
mapk95244123	P45984	SL004716	Mitogen-activated protein kinase 9	JNK2	2729	-0.0764283	0.0190718	6.3e-05	0.00501383	0.00609908	0.0373808	-0.113809	-0.0390475
angpt4250023	Q9Y264	SL004643	Angiopoietin-4	Angiopoietin-4	2729	0.0776969	0.0193895	6.31e-05	0.00546028	0.00634321	0.0380035	0.0396934	0.1157
icos2988572	Q9Y6W8	SL005170	Inducible T-cell costimulator	ICOS	2729	-0.0768007	0.0191692	6.33e-05	0.00479349	0.00552937	0.0375716	-0.114372	-0.0392292
ppia5247174	P62937	SL004823	Peptidyl-prolyl cis-trans isomerase A	Cyclophilin A	2729	0.0770222	0.0192397	6.41e-05	0.00489546	0.00597869	0.0377098	0.0393124	0.114732
spr928763	P35270	SL008541	Sepiapterin reductase	SPRE	2729	-0.0754656	0.0188635	6.49e-05	0.0104033	0.00377969	0.0369726	-0.112438	-0.038493
cd2005112733	P41217	SL014268	OX-2 membrane glycoprotein	OX2G	2729	-0.0766207	0.0191553	6.5e-05	0.00477311	0.0056895	0.0375444	-0.114165	-0.0390763
kcnn1135391313	Q92952	SL020168	Small conductance calcium-activated potassium channel protein 1	KCNN1	2729	-0.0766925	0.0191803	6.54e-05	0.00624356	0.00599647	0.0375934	-0.114286	-0.0390991
ppid520243	Q08752	SL007373	Peptidyl-prolyl cis-trans isomerase D	PPID	2729	0.0757592	0.0189507	6.57e-05	0.00494422	0.00603557	0.0371434	0.0386158	0.112903
gja1993773	P17302	SL007134	Gap junction alpha-1 protein	CXA1	2729	0.0773563	0.0193723	6.69e-05	0.00810414	0.00595084	0.0379696	0.0393867	0.115326
megf101116833	Q96KG7	SL019053	Multiple epidermal growth factor-like domains protein 10	MEG10	2729	-0.0768577	0.0192482	6.7e-05	0.00546725	0.00632879	0.0377264	-0.114584	-0.0391313
crot13929273	Q9UKG9	SL020289	Peroxisomal carnitine O-octanoyltransferase	OCTC	2729	0.0765732	0.0191785	6.71e-05	0.0049315	0.00602479	0.03759	0.0389833	0.114163
tmem2348107123	Q8WY98	SL018406	Transmembrane protein 234	TM234	2729	0.0764819	0.0191783	6.84e-05	0.00506104	0.00551847	0.0375895	0.0388925	0.114071
fgf182761492	O76093	SL004336	Fibroblast growth factor 18	FGF-18	2729	0.0763942	0.0191583	6.85e-05	0.00478573	0.00567021	0.0375503	0.038844	0.113944
cul4b13743563	Q13620	SL020222	Cullin-4B	CUL4B	2729	0.0758575	0.0190289	6.88e-05	0.00681343	0.00668618	0.0372966	0.038561	0.113154
smim1093792483	Q96HG1	SL017478	Small integral membrane protein 10	CX069	2729	-0.076948	0.0193077	6.91e-05	0.00552994	0.0051014	0.0378431	-0.114791	-0.0391049
tnfsf1514057683	O95150	SL004686	Tumor necrosis factor ligand superfamily member 15	TNFSF15	2729	-0.0765052	0.0191963	6.91e-05	0.0052362	0.00624608	0.0376247	-0.11413	-0.0388805
fbxo314628723	Q9UK99	SL020051	F-box only protein 3	FBX3	2729	-0.0758931	0.0190463	6.93e-05	0.00938679	0.00405448	0.0373307	-0.113224	-0.0385624
ifngr28818133	P38484	SL007217	Interferon gamma receptor 2	INGR2	2729	0.0768927	0.019305	6.98e-05	0.00481413	0.00588803	0.0378379	0.0390548	0.114731
amh4923791	P03971	SL005201	Muellerian-inhibiting factor	MIS	2729	0.0769055	0.019312	7e-05	0.00529287	0.0054186	0.0378515	0.039054	0.114757
mll21362343	O14686	SL007956	Histone-lysine N-methyltransferase 2D	MLL2	2729	0.0766027	0.0192522	7.1e-05	0.00658514	0.00637953	0.0377343	0.0388684	0.114337
birc53472402	O15392	SL000582	Baculoviral IAP repeat-containing protein 5	Survivin	2729	-0.0764119	0.0192077	7.13e-05	0.00512699	0.00584617	0.0376472	-0.114059	-0.0387647
chchd280151443	Q9Y6H1	SL018365	Coiled-coil-helix-coiled-coil-helix domain-containing protein 2	mitochondrial	2729	0.0766731	0.0192821	7.18e-05	0.010366	0.00523602	0.0377929	0.0388802	0.114466
pgrmc17863503	O00264	SL008875	Membrane-associated progesterone receptor component 1	PGRC1	2729	0.076274	0.0191914	7.24e-05	0.00519874	0.00620695	0.0376152	0.0386588	0.113889
nfasc7179693	O94856	SL008999	Neurofascin	NFASC	2729	-0.0761965	0.0191927	7.37e-05	0.00475815	0.00563282	0.0376177	-0.113814	-0.0385788
lgi38003573	Q8N145	SL012685	Leucine-rich repeat LGI family member 3	LGI3	2729	0.0765608	0.0193133	7.56e-05	0.00626954	0.0066733	0.037854	0.0387068	0.114415
semg26373543	Q02383	SL006510	Semenogelin-2	SEMG2	2729	0.076063	0.0192335	7.86e-05	0.00465193	0.00548613	0.0376976	0.0383654	0.113761
vwf305072	P04275	SL000017	von Willebrand factor	vWF	2729	-0.0756983	0.0191609	7.99e-05	0.00468175	0.00574143	0.0375553	-0.113254	-0.038143
tbk13400492	Q9UHD2	SL007747	Serine/threonine-protein kinase TBK1	TBK1	2729	0.0769248	0.0194864	8.09e-05	0.00501611	0.00534809	0.0381933	0.0387314	0.115118
lck3452172	P06239	SL006916	Tyrosine-protein kinase Lck	LCK	2729	0.0758506	0.0192302	8.2e-05	0.00498796	0.00496908	0.0376913	0.0381593	0.113542
s100a12585263	P80511	SL004783	Protein S100-A12	S100A12	2729	0.0759819	0.0192751	8.28e-05	0.00542539	0.00474093	0.0377791	0.0382027	0.113761
siglec8786433	Q9NYZ4	SL018297	Sialic acid-binding Ig-like lectin 8	SIGL8	2729	-0.0755408	0.019168	8.32e-05	0.00491492	0.00592575	0.0375692	-0.11311	-0.0379715
dnase2b6533203	Q8WZ79	SL017464	Deoxyribonuclease-2-beta	DNS2B	2729	0.0754809	0.0191659	8.41e-05	0.00664546	0.00674638	0.0375652	0.0379157	0.113046
npdc110424313	Q9NQX5	SL015264	Neural proliferation differentiation and control protein 1	NPDC1	2729	0.0753936	0.0191465	8.43e-05	0.00480178	0.00589175	0.0375272	0.0378664	0.112921
tcn25584213	P20062	SL003335	Holo-Transcobalamin-2	Holo-TC II	2729	-0.0752726	0.019147	8.66e-05	0.00454845	0.00549697	0.0375282	-0.112801	-0.0377444
scgb1c15960493	Q8TD33	SL012733	Secretoglobin family 1C member 1	SG1C1	2729	0.0760243	0.0193519	8.76e-05	0.00455359	0.00537626	0.0379297	0.0380945	0.113954
vav15275282	P15498	SL014488	Proto-oncogene vav	VAV	2729	0.0763536	0.0194492	8.86e-05	0.00454041	0.00543561	0.0381205	0.0382331	0.114474
map3k312990393	Q99759	SL005017	Mitogen-activated protein kinase kinase kinase 3	MAP3K3	2729	0.0760739	0.019385	8.91e-05	0.00509887	0.00481975	0.0379946	0.0380793	0.114069
znrf49467243	Q8WWF5	SL018992	Zinc/RING finger protein 4	ZNRF4	2729	0.0762772	0.0194443	8.97e-05	0.00526502	0.00595843	0.0381109	0.0381663	0.114388
papln11254133	O95428	SL012393	Papilin	PPN	2729	0.0753824	0.0192216	9.01e-05	0.00737576	0.00633166	0.0376743	0.0377081	0.113057
c1qtnf37251643	Q9BXJ4	SL012818	Complement C1q tumor necrosis factor-related protein 3	C1QT3	2729	-0.0747154	0.0190551	9.03e-05	0.00478655	0.00542939	0.0373479	-0.112063	-0.0373674
siglec14464102	Q9BZZ2	SL001753	Sialoadhesin	Sialoadhesin	2729	0.0753282	0.0192173	9.08e-05	0.0057917	0.00495984	0.0376658	0.0376624	0.112994
mmp1697191453	P51512	SL003331	Matrix metalloproteinase-16	MMP-16	2729	0.0753381	0.0192235	9.11e-05	0.00530316	0.00493338	0.0376781	0.03766	0.113016
syt17911023	Q9BSW7	SL018850	Synaptotagmin-17	SYT17	2729	0.0756688	0.0193109	9.13e-05	0.00564163	0.00610982	0.0378493	0.0378196	0.113518
kif1c9899283	O43896	SL019162	Kinesin-like protein KIF1C	KIF1C	2729	0.0757338	0.0193606	9.39e-05	0.00844094	0.00653115	0.0379468	0.037787	0.113681
dlk16496603	P80370	SL000679	Protein delta homolog 1	DLK1	2729	0.0749932	0.0191745	9.41e-05	0.00452584	0.00542953	0.037582	0.0374113	0.112575
txndc118769303	Q6PKC3	SL018369	Thioredoxin domain-containing protein 11	TXD11	2729	0.0747084	0.0191358	9.69e-05	0.00554225	0.00519226	0.0375062	0.0372022	0.112215
qrfp6463593	P83859	SL012476	Orexigenic neuropeptide QRFP	OX26	2729	-0.0748029	0.0192053	0.000100594	0.00566138	0.00492843	0.0376423	-0.112445	-0.0371606
krt2012975113	P35900	SL002694	Keratin 20	Keratin 20	2729	-0.0754545	0.0193809	0.000101288	0.00460391	0.00567294	0.0379866	-0.113441	-0.0374679
cndp15456592	Q96KN2	SL006694	Beta-Ala-His dipeptidase	CNDP1	2729	0.0715485	0.0183922	0.000102574	0.00445669	0.00533029	0.0360487	0.0354999	0.107597
dll3997483	Q9NYJ7	SL007726	Delta-like protein 3	DLL3	2729	0.0755092	0.0194292	0.000104175	0.00452188	0.005568	0.0380812	0.037428	0.11359
cuzd17943163	Q86UP6	SL018361	CUB and zona pellucida-like domain-containing protein 1	CUZD1	2729	0.0752526	0.0193675	0.000104545	0.00456021	0.00559707	0.0379602	0.0372924	0.113213
insig110663423	O15503	SL018014	Insulin-induced gene 1 protein	INSI1	2729	0.0746501	0.0192193	0.000105144	0.00599666	0.00625072	0.0376698	0.0369802	0.11232
pole21156293	P56282	SL014854	DNA polymerase epsilon subunit 2	DPOE2	2729	0.0752694	0.0193813	0.000105365	0.00500913	0.00539584	0.0379874	0.037282	0.113257
impdh25250533	P12268	SL010928	Inosine-5'-monophosphate dehydrogenase 2	IMDH2	2729	0.074649	0.0192254	0.0001057	0.00476716	0.00547395	0.0376818	0.0369672	0.112331
epha33432212	P29320	SL010498	Ephrin type-A receptor 3	EPHA3	2729	0.0745056	0.0191908	0.000105903	0.00513132	0.00470578	0.0376139	0.0368916	0.11212
klrk11409513	P26718	SL005204	NKG2-D type II integral membrane protein	NKG2D	2729	0.0744715	0.0191834	0.000106023	0.00451917	0.00543865	0.0375994	0.0368721	0.112071
neurl41346853	Q96JN8	SL020119	Neuralized-like protein 4	NEUL4	2729	-0.0744128	0.0191841	0.000107419	0.00471275	0.00578148	0.0376008	-0.112014	-0.036812
lrch48984283	O75427	SL018826	Leucine-rich repeat and calponin homology domain-containing protein 4	LRCH4	2729	0.073733	0.0190092	0.00010745	0.00570936	0.00617226	0.0372579	0.0364751	0.110991
artn2939102	Q5T4W7	SL004670	Artemin	Artemin	2729	0.0745792	0.0192283	0.000107537	0.0047847	0.0057527	0.0376875	0.0368917	0.112267
uts2b629033	Q765I0	SL012625	Urotensin-2B	UTS2B	2729	0.0742567	0.0191522	0.000108163	0.00505048	0.00587641	0.0375382	0.0367185	0.111795
ntf34145582	P20783	SL004359	Neurotrophin-3	Neurotrophin-3	2729	-0.0749006	0.0193243	0.000108702	0.00441042	0.00543033	0.0378756	-0.112776	-0.037025
pth5954623	P01270	SL003970	Parathyroid hormone	PTH	2729	0.0737288	0.0190807	0.000114122	0.00442958	0.00505274	0.0373981	0.0363306	0.111127
pkm24240312	P14618	SL002650	Pyruvate kinase PKM	M2-PK	2729	0.0738247	0.0191268	0.000116136	0.00534542	0.00609674	0.0374885	0.0363362	0.111313
mapk83825182	P45983	SL010502	Mitogen-activated protein kinase 8	MK08	2729	0.0745637	0.0193324	0.000117477	0.00457744	0.00496825	0.0378915	0.0366722	0.112455
hmox22622181	P30519	SL004751	Heme oxygenase 2	HO-2	2729	0.0745122	0.019351	0.000120558	0.00668789	0.00404067	0.0379279	0.0365842	0.11244
jam2299781	P57087	SL005193	Junctional adhesion molecule B	JAM-B	2729	0.073567	0.0191086	0.000120867	0.00451613	0.00555035	0.0374529	0.036114	0.11102
pdcd1lg23004672	Q9BQ51	SL004862	Programmed cell death 1 ligand 2	PD-L2	2729	-0.0747237	0.0194295	0.000122871	0.00437761	0.00502387	0.0380819	-0.112806	-0.0366418
esrp18828213	Q6NXG1	SL018672	Epithelial splicing regulatory protein 1	ESRP1	2729	0.0748433	0.0194674	0.000123539	0.00454521	0.00482077	0.0381561	0.0366872	0.112999
ranbp314037183	Q9H6Z4	SL013273	Ran-binding protein 3	RANB3	2729	0.0737982	0.0192006	0.000124046	0.00509912	0.00453479	0.0376332	0.036165	0.111431
c32754502	P01024	SL000312	Complement C3	C3	2729	-0.0745891	0.0194296	0.00012638	0.00446794	0.0049564	0.0380821	-0.112671	-0.036507
efcab141083053	O75071	SL018596	EF-hand calcium-binding domain-containing protein 14	K0494	2729	0.0743098	0.0193705	0.000127771	0.00472306	0.00504189	0.0379662	0.0363436	0.112276
thbs23339331	P35442	SL007206	Thrombospondin-2	TSP2	2729	-0.074004	0.0192958	0.000128289	0.00427809	0.0052461	0.0378198	-0.111824	-0.0361842
lin7c12986123	Q9NUP9	SL019466	Protein lin-7 homolog C	LIN7C	2729	-0.0741861	0.0193454	0.000128502	0.00505343	0.00449237	0.037917	-0.112103	-0.0362692
mzf11466263	P28698	SL020179	Myeloid zinc finger 1	MZF1	2729	-0.0734871	0.019184	0.000130695	0.00431863	0.00529682	0.0376007	-0.111088	-0.0358864
tmprss153189612	P98073	SL010372	Enteropeptidase	Enterokinase	2729	0.0737816	0.0192711	0.000131767	0.00531488	0.00541525	0.0377713	0.0360103	0.111553
ism26277553	Q6H9L7	SL017417	Isthmin-2	ISM2	2729	0.0738703	0.0193069	0.000133112	0.00424857	0.00516434	0.0378416	0.0360287	0.111712
cgatshb3521162	P01222	SL000589	Thyroid Stimulating Hormone	TSH	2729	0.0742549	0.0194211	0.000134561	0.00576878	0.00421293	0.0380653	0.0361896	0.11232
rrm2b8925253	Q7LG56	SL018712	Ribonucleoside-diphosphate reductase subunit M2 B	RIR2B	2729	0.0732854	0.0191927	0.00013731	0.00445865	0.00486532	0.0376176	0.0356678	0.110903
bcl613111793	P41182	SL007223	B-cell lymphoma 6 protein	BCL6	2729	-0.0740829	0.0194065	0.000137855	0.00457784	0.00473042	0.0380368	-0.11212	-0.0360461
msmp8080243	Q1L6U9	SL011622	Prostate-associated microseminoprotein	PSMP	2729	-0.0735695	0.0192884	0.000139669	0.00466463	0.0055297	0.0378053	-0.111375	-0.0357642
pcyox1l5599883	Q8NBM8	SL017089	Prenylcysteine oxidase-like	PCYXL	2729	0.0737407	0.0193503	0.000141564	0.004542	0.00495954	0.0379266	0.0358141	0.111667
mdh13853561	P40925	SL008102	Malate dehydrogenase	cytoplasmic	2729	0.073392	0.0192634	0.000142084	0.00436648	0.00545508	0.0377562	0.0356357	0.111148
pglyrp114064213	O75594	SL004515	Peptidoglycan recognition protein 1	PGRP-S	2729	0.0734947	0.0193084	0.000144128	0.00436149	0.0049052	0.0378444	0.0356503	0.111339
cntf348992	P26441	SL004331	Ciliary Neurotrophic Factor	CNTF	2729	0.0727473	0.0191239	0.000145509	0.00455582	0.00500836	0.0374829	0.0352644	0.11023
nrg2806073	O14511	SL013710	Pro-neuregulin-2	membrane-bound isoform	2729	0.0726783	0.0191084	0.00014581	0.00604403	0.00616961	0.0374524	0.0352259	0.110131
pdgfra10366113	P16234	SL001728	Platelet-derived growth factor receptor alpha	PDGFRA	2729	-0.0736221	0.0193643	0.000146711	0.00418277	0.00512732	0.037954	-0.111576	-0.035668
ewsr112988493	Q01844	SL007342	RNA-binding protein EWS	EWS	2729	0.0735337	0.0193523	0.000148016	0.00447268	0.00466601	0.0379305	0.0356032	0.111464
cd3811513923	P28907	SL002722	ADP-ribosyl cyclase/cyclic ADP-ribose hydrolase 1	CD38	2729	-0.0729348	0.0191986	0.000148484	0.00461093	0.00546226	0.0376293	-0.110564	-0.0353054
lrrtm46572103	Q86VH4	SL017483	Leucine-rich repeat transmembrane neuronal protein 4	LRRT4	2729	0.0735267	0.0193793	0.000151409	0.00568054	0.00544319	0.0379833	0.0355433	0.11151
capn31238543	P20807	SL006471	Calpain-3	CAN3	2729	0.0721741	0.0190326	0.000152602	0.00834545	0.0059977	0.0373039	0.0348702	0.109478
arpp211286073	Q9UBL0	SL006617	Cyclic AMP-regulated phosphoprotein	21 kD	2729	0.0732048	0.0193355	0.000156376	0.00513301	0.0048155	0.0378976	0.0353072	0.111102
pcbp111458303	Q15365	SL016460	Poly(rC)-binding protein 1	PCBP1	2729	0.0728371	0.0192412	0.000156719	0.00415596	0.00516208	0.0377127	0.0351244	0.11055
bst28832553	Q10589	SL001906	Bone marrow stromal antigen 2	BST-2	2729	0.072788	0.0192356	0.00015763	0.0045409	0.00550419	0.0377017	0.0350863	0.11049
cdc373879501	Q16543	SL011232	Hsp90 co-chaperone Cdc37	CDC37	2729	0.0727598	0.0192312	0.000158011	0.00414273	0.00502688	0.0376931	0.0350667	0.110453
bag412844103	O95429	SL006067	BAG family molecular chaperone regulator 4	BAG4	2729	0.0735926	0.0194515	0.000158042	0.00416482	0.00501103	0.038125	0.0354676	0.111718
znrf3141221323	Q9ULT6	SL018971	E3 ubiquitin-protein ligase ZNRF3	ZNRF3	2729	-0.0726535	0.0192388	0.000162504	0.004264	0.00475276	0.037708	-0.110361	-0.0349455
il1r214133933	P27930	SL000145	Interleukin-1 receptor type 2	IL-1 sRII	2729	-0.0722957	0.0191619	0.000164808	0.00418827	0.00521113	0.0375574	-0.109853	-0.0347383
ube2i287731	P63279	SL004306	SUMO-conjugating enzyme UBC9	UBC9	2729	0.0730887	0.0193734	0.000164977	0.00431587	0.00466096	0.0379719	0.0351168	0.111061
itfg19347133	Q8TB96	SL008430	T-cell immunomodulatory protein	TIP	2729	0.0727761	0.0193032	0.00016661	0.0051087	0.00581365	0.0378343	0.0349418	0.11061
xxylt16375753	Q8NBI6	SL017428	Xyloside xylosyltransferase 1	XXLT1	2729	-0.0724261	0.0192155	0.000167282	0.00432686	0.00478881	0.0376624	-0.110088	-0.0347637
unc13a14052263	Q9UPW8	SL009417	Unc-13 homolog A	UN13A	2729	0.0730288	0.0193839	0.000168378	0.00597064	0.00400147	0.0379924	0.0350365	0.111021
opcml363454	Q14982	SL005491	Opioid-binding protein/cell adhesion molecule	OBCAM	2729	0.0711274	0.0188977	0.000170872	0.00412704	0.00514232	0.0370395	0.0340879	0.108167
efha16226693	Q8IYU8	SL017253	Calcium uptake protein 2	mitochondrial	2729	0.0719253	0.0191556	0.00017712	0.00413058	0.00516944	0.0375451	0.0343802	0.10947
abl23342764	P42684	SL010488	Abelson tyrosine-protein kinase 2	ABL2	2729	-0.0722504	0.0192602	0.000179598	0.00526774	0.00555115	0.03775	-0.11	-0.0345005
rlbp112936383	P12271	SL019347	Retinaldehyde-binding protein 1	RLBP1	2729	-0.0725228	0.0193442	0.000181174	0.00423564	0.00512621	0.0379146	-0.110437	-0.0346083
gpx78345273	Q96SL4	SL007609	Glutathione peroxidase 7	GPX7	2729	0.0715469	0.0190848	0.000181305	0.00595194	0.0056847	0.0374062	0.0341408	0.108953
tmx2106752233	Q9Y320	SL018343	Thioredoxin-related transmembrane protein 2	TMX2	2729	-0.0725144	0.019353	0.000182721	0.00599024	0.00405293	0.0379318	-0.110446	-0.0345825
kirrel34557612	Q8IZU9	SL014111	Kin of IRRE-like protein 3	KIRR3	2729	0.0727149	0.0194127	0.000183592	0.00488527	0.00474089	0.0380489	0.034666	0.110764
sv2a1288013	Q7L0J3	SL019962	Synaptic vesicle glycoprotein 2A	SV2A	2729	0.0724512	0.0193611	0.000186258	0.00480067	0.00541115	0.0379478	0.0345034	0.110399
prb412590673	P10163	SL012414	Basic salivary proline-rich protein 4	PRB4	2729	-0.0718027	0.0191928	0.000186977	0.00410038	0.00488239	0.0376179	-0.109421	-0.0341848
il17rc5468673	Q8NAC3	SL011068	Interleukin-17 receptor C	IL-17 RC	2729	0.0713648	0.0190899	0.000189037	0.00513252	0.00488922	0.0374162	0.0339486	0.108781
kiaa127912956403	Q96EK5	SL019438	KIF1-binding protein	KBP	2729	0.0713742	0.0190937	0.000189223	0.00594307	0.00607841	0.0374236	0.0339506	0.108798
prol16530633	Q99935	SL012802	Proline-rich protein 1	PROL1	2729	0.072688	0.0194959	0.000196641	0.00398362	0.00494572	0.0382119	0.0344761	0.1109
fkbp612529323	O75344	SL019753	Peptidyl-prolyl cis-trans isomerase FKBP6	FKBP6	2729	-0.0722382	0.0193856	0.000198193	0.0044025	0.00442697	0.0379958	-0.110234	-0.0342424
dut999563	P33316	SL013164	Deoxyuridine 5'-triphosphate nucleotidohydrolase	mitochondrial	2729	0.071375	0.0191585	0.000198885	0.00420866	0.00526911	0.0375507	0.0338243	0.108926
twsg1923483	Q9GZX9	SL009021	Twisted gastrulation protein homolog 1	TWSG1	2729	-0.0723119	0.0194315	0.000202147	0.00433619	0.00442787	0.0380858	-0.110398	-0.0342262
robo25116622	Q9HCK4	SL007680	Roundabout homolog 2	ROBO2	2729	-0.0710572	0.0190946	0.000202192	0.00441747	0.00535948	0.0374255	-0.108483	-0.0336317
gpnmb82402073	Q14956	SL007429	Transmembrane glycoprotein NMB	GPNMB	2729	-0.0709982	0.0190821	0.000202706	0.00459415	0.00552349	0.0374009	-0.108399	-0.0335973
znf38214616163	Q96SR6	SL020097	Zinc finger protein 382	ZN382	2729	0.0716592	0.0192618	0.00020302	0.00415413	0.00456403	0.0377531	0.0339061	0.109412
lgals79400403	P47929	SL005166	Galectin-7	Galectin-7	2729	-0.0715808	0.0192443	0.000203575	0.00408579	0.00503475	0.0377188	-0.1093	-0.033862
msrb37824883	Q8IXL7	SL018261	Methionine-R-sulfoxide reductase B3	MSRB3	2729	0.0713695	0.019208	0.000206783	0.00905291	0.00491647	0.0376477	0.0337219	0.109017
lrp186011673	Q07954	SL004733	Low-density lipoprotein receptor-related protein 1	soluble	2729	0.0711892	0.019172	0.000208776	0.00541999	0.00531253	0.0375772	0.033612	0.108766
tnfsf182708542	Q9UNG2	SL004326	Tumor necrosis factor ligand superfamily member 18	TNFSF18	2729	-0.071233	0.019186	0.000209123	0.00426883	0.00442339	0.0376046	-0.108838	-0.0336284
usp2112681633	Q9UK80	SL019819	Ubiquitin carboxyl-terminal hydrolase 21	UBP21	2729	0.0709626	0.0191162	0.000209611	0.00412849	0.00521267	0.0374678	0.0334947	0.10843
emid19547293	Q96A84	SL012763	EMI domain-containing protein 1	EMID1	2729	0.070693	0.0190541	0.000211291	0.00512737	0.00537647	0.0373459	0.0333471	0.108039
ankrd2712445503	Q96NW4	SL019727	Ankyrin repeat domain-containing protein 27	ANR27	2729	-0.0711871	0.0192014	0.000213579	0.00566571	0.00498064	0.0376348	-0.108822	-0.0335523
ifngr2918063	P38484	SL007217	Interferon gamma receptor 2	INGR2	2729	0.0714832	0.0192862	0.000214374	0.00477418	0.00547041	0.037801	0.0336823	0.109284
klk514039333	Q9Y337	SL003863	Kallikrein-5	kallikrein 5	2729	0.07153	0.0193034	0.000215112	0.00735675	0.00613147	0.0378346	0.0336954	0.109365
adam30852083	Q9UKF2	SL018586	Disintegrin and metalloproteinase domain-containing protein 30	ADA30	2729	0.0714995	0.0192997	0.000215845	0.00552709	0.00444747	0.0378274	0.0336722	0.109327
pnkp1365723	Q96T60	SL007610	Bifunctional polynucleotide phosphatase/kinase	PNKP	2729	0.0713838	0.0192935	0.000219951	0.00677247	0.00625218	0.0378152	0.0335686	0.109199
gypa9389123	P02724	SL010780	Glycophorin-A	GLPA	2729	0.0709345	0.0191789	0.000221101	0.00991138	0.00306926	0.0375907	0.0333439	0.108525
cd300lb107131513	A8K4G0	SL017073	CMRF35-like molecule 7	CLM7	2729	0.0709392	0.0191846	0.000221841	0.00489674	0.00509902	0.0376018	0.0333374	0.108541
snx7142451953	Q9UNH6	SL019901	Sorting nexin-7	SNX7	2729	-0.070957	0.0192076	0.000224903	0.00523277	0.00408572	0.0376469	-0.108604	-0.0333101
ctse359465	P14091	SL007121	Cathepsin E	CATE	2729	-0.071928	0.0194753	0.000225709	0.00686254	0.00495457	0.0381715	-0.110099	-0.0337565
bricd56612903	Q6PL45	SL017490	BRICHOS domain-containing protein 5	CP079	2729	0.0714848	0.0193609	0.000226665	0.00402343	0.00488907	0.0379474	0.0335374	0.109432
kir2ds21042813	P43631	SL018045	Killer cell immunoglobulin-like receptor 2DS2	KI2S2	2729	-0.070894	0.0192081	0.000227893	0.00422154	0.00438337	0.0376478	-0.108542	-0.0332461
fut10715623	Q6P4F1	SL018125	Alpha-(1	3)-fucosyltransferase 10	2729	-0.0706891	0.0191703	0.000230958	0.00426733	0.00436058	0.0375738	-0.108263	-0.0331153
csf13738544	P09603	SL002684	Macrophage colony-stimulating factor 1	CSF-1	2729	0.0707717	0.0191967	0.00023165	0.00464832	0.0055085	0.0376255	0.0331462	0.108397
cd381150513	P28907	SL002722	ADP-ribosyl cyclase/cyclic ADP-ribose hydrolase 1	CD38	2729	0.0703008	0.0190702	0.000231862	0.00699679	0.00615712	0.0373776	0.0329233	0.107678
smad310363133	P84022	SL004097	Mothers against decapentaplegic homolog 3	SMAD3	2729	0.0705751	0.0191544	0.000233584	0.00495289	0.00555248	0.0375427	0.0330324	0.108118
nr1d1523623	P20393	SL007145	Nuclear receptor subfamily 1 group D member 1	NR1D1	2729	0.0710015	0.0192766	0.000234711	0.00402247	0.00454052	0.0377821	0.0332194	0.108784
ceacam21720413	Q3KPI0	SL018076	Carcinoembryonic antigen-related cell adhesion molecule 21	CEA21	2729	0.070372	0.0191071	0.000234965	0.00621938	0.00505515	0.03745	0.032922	0.107822
nlrp41279463	Q96MN2	SL019902	NACHT	LRR and PYD domains-containing protein 4	2729	0.0711724	0.0193257	0.000235182	0.0068534	0.00443675	0.0378783	0.033294	0.109051
amigo214134493	Q86SJ2	SL015046	Amphoterin-induced protein 2	AMGO2	2729	-0.0712099	0.0193435	0.000236525	0.00386313	0.00471986	0.0379133	-0.109123	-0.0332966
f112190551	P03951	SL002662	Coagulation Factor XI	Coagulation Factor XI	2729	0.0710446	0.0192993	0.000236636	0.00430278	0.00435659	0.0378266	0.033218	0.108871
nampt5011111	P43490	SL003685	Nicotinamide phosphoribosyltransferase	PBEF	2729	0.0707621	0.0192353	0.000238905	0.00411604	0.00438341	0.0377012	0.0330609	0.108463
hnrnpa2b15351523	P22626	SL004891	Heterogeneous nuclear ribonucleoproteins A2/B1	hnRNP A2/B1	2729	0.0714984	0.0194357	0.000238941	0.00483987	0.00402675	0.0380939	0.0334045	0.109592
wfdc10b10695123	Q8IUB3	SL012662	Protein WFDC10B	WF10B	2729	0.0709269	0.0192837	0.000239545	0.0102671	0.00598887	0.0377961	0.0331309	0.108723
ngrn7153663	Q9NPE2	SL015260	Neugrin	NGRN	2729	0.0707058	0.0192277	0.000240287	0.00393169	0.00491709	0.0376864	0.0330195	0.108392
metap2317061	P50579	SL007261	Methionine aminopeptidase 2	AMPM2	2729	0.0684965	0.0186666	0.000247714	0.00517053	0.00570622	0.0365866	0.03191	0.105083
doc2b79971183	Q14184	SL018346	Double C2-like domain-containing protein beta	DOC2B	2729	0.0711938	0.0194037	0.000248086	0.0040191	0.00441512	0.0380313	0.0331626	0.109225
lrrc37a2889733	A6NM11	SL018694	Leucine-rich repeat-containing protein 37A2	L37A2	2729	0.0695439	0.0189596	0.000249124	0.00435735	0.00441059	0.0371607	0.0323831	0.106705
stat110370213	P42224	SL004396	Signal transducer and activator of transcription 1-alpha/beta	STAT1	2729	0.0705267	0.0192278	0.000249168	0.00441233	0.0053379	0.0376864	0.0328403	0.108213
prkcsh568753	P14314	SL008641	Glucosidase 2 subunit beta	GLU2B	2729	-0.0692039	0.0188724	0.000250164	0.0177969	0.00348327	0.0369898	-0.106194	-0.032214
syt98066383	Q86SS6	SL018404	Synaptotagmin-9	SYT9	2729	0.0699609	0.0190994	0.000254038	0.0130164	0.00300286	0.0374348	0.0325261	0.107396
rcvrn1433433	P35243	SL014781	Recoverin	RECO	2729	-0.0706514	0.0192969	0.000255717	0.00521154	0.00561781	0.0378218	-0.108473	-0.0328296
cenpv8817293	Q7Z7K6	SL013524	Centromere protein V	CENPV	2729	0.070139	0.0191861	0.000261298	0.00656926	0.00562082	0.0376047	0.0325344	0.107744
tnf5936533	P01375	SL002517	Tumor necrosis factor	TNF-a	2729	0.0703053	0.0192554	0.000265931	0.00462889	0.00536585	0.0377406	0.0325647	0.108046
defb1158391123	Q30KQ5	SL012528	Beta-defensin 115	DB115	2729	0.0698433	0.0191311	0.000266372	0.0100551	0.00681729	0.037497	0.0323463	0.10734
ccl15350911	Q16663	SL003190	C-C motif chemokine 15	MIP-5	2729	-0.0702002	0.0192295	0.000266491	0.00391567	0.0044182	0.0376898	-0.10789	-0.0325104
adam12442072	O43184	SL009988	Disintegrin and metalloproteinase domain-containing protein 12	ADAM12	2729	0.0700409	0.0191929	0.000267883	0.0114704	0.0060049	0.0376181	0.0324228	0.107659
zbtb3312785493	Q86T24	SL009382	Transcriptional regulator Kaiso	KAISO	2729	0.0707397	0.0193905	0.00026908	0.00403389	0.00472221	0.0380054	0.0327343	0.108745
hpgds12549333	NA	NA	NA	NA	2729	-0.0695384	0.0190825	0.000273339	0.00405379	0.00478016	0.0374016	-0.10694	-0.0321368
ctsf9212223	Q9UBX1	SL008381	Cathepsin F	CATF	2729	-0.0704858	0.0193434	0.000273541	0.0038267	0.0047787	0.0379131	-0.108399	-0.0325726
sult4a18357433	Q9BR01	SL018475	Sulfotransferase 4A1	ST4A1	2729	0.0700599	0.0192513	0.00027853	0.00422975	0.00508169	0.0377325	0.0323274	0.107792
prrg49579593	Q9BZD6	SL018689	Transmembrane gamma-carboxyglutamic acid protein 4	TMG4	2729	0.0690692	0.0189863	0.000280038	0.00543297	0.00556868	0.0372132	0.031856	0.106282
acly1270093	P53396	SL007279	ATP-citrate synthase	ACLY	2729	-0.0700261	0.0192567	0.000281546	0.00482416	0.00485715	0.0377432	-0.107769	-0.0322829
sell483142	P14151	SL002823	L-Selectin	sL-Selectin	2729	-0.069917	0.0192446	0.000285238	0.00450663	0.00460147	0.0377194	-0.107636	-0.0321976
insl510462143	Q9Y5Q6	SL012880	Insulin-like peptide INSL5	INSL5	2729	0.0699907	0.0192827	0.000288954	0.00489498	0.00465509	0.0377941	0.0321966	0.107785
cpne15346243	Q99829	SL011808	Copine-1	CPNE1	2729	0.0698396	0.0192666	0.000294353	0.00374547	0.00450085	0.0377625	0.0320771	0.107602
ephb3922073	P54753	SL008895	Ephrin type-B receptor 3	EPHB3	2729	-0.0704955	0.0194591	0.000296806	0.00540041	0.00548383	0.0381398	-0.108635	-0.0323557
trem1926613	Q9NP99	SL004968	Triggering receptor expressed on myeloid cells 1	sTREM-1	2729	0.069821	0.0192738	0.000296996	0.00398577	0.00457304	0.0377766	0.0320444	0.107598
cbl12016603	P22681	SL013756	E3 ubiquitin-protein ligase CBL	CBL	2729	0.0702707	0.0194521	0.000308741	0.00382317	0.00431869	0.0381261	0.0321446	0.108397
cdcp16565683	Q9H5V8	SL017488	CUB domain-containing protein 1	CDCP1	2729	0.0696617	0.0192989	0.000312158	0.00418344	0.00451862	0.0378257	0.031836	0.107487
cep571127613	Q86XR8	SL018784	Centrosomal protein of 57 kDa	CEP57	2729	-0.0698853	0.0193638	0.000312823	0.00373944	0.00466293	0.037953	-0.107838	-0.0319323
rgs712538193	P49802	SL019759	Regulator of G-protein signaling 7	RGS7	2729	0.0698761	0.019411	0.000324108	0.00822926	0.00569993	0.0380455	0.0318306	0.107922
ccnb1ip1972843	Q9NPC3	SL019116	E3 ubiquitin-protein ligase CCNB1IP1	CIP1	2729	0.0693929	0.019282	0.000325325	0.00409579	0.00408934	0.0377927	0.0316002	0.107186
syt7712123	O43581	SL014617	Synaptotagmin-7	SYT7	2729	0.0687674	0.0191256	0.000329436	0.00919303	0.00298723	0.0374862	0.0312812	0.106254
tmem23712856143	Q96Q45	SL019959	Transmembrane protein 237	TM237	2729	0.0690325	0.0192148	0.000333098	0.0058833	0.00481419	0.037661	0.0313715	0.106694
fgf124392542	P61328	SL005161	Fibroblast growth factor 12	FGF-12	2729	0.0692088	0.0192682	0.000334126	0.00363036	0.00461062	0.0377657	0.0314431	0.106974
tmprss11a7231373	Q6ZMR5	SL018101	Transmembrane protease serine 11A	TM11A	2729	0.0691957	0.0192717	0.000335826	0.00378083	0.00430736	0.0377725	0.0314232	0.106968
lyn3381242	P07948	SL010500	Tyrosine-protein kinase Lyn	isoform B	2729	0.0680517	0.0189596	0.000337415	0.0044034	0.00519354	0.0371608	0.0308909	0.105212
scara51041913	Q6ZMJ2	SL014110	Scavenger receptor class A member 5	SCAR5	2729	-0.0686981	0.0191472	0.000339219	0.00361421	0.00455642	0.0375284	-0.106227	-0.0311697
acvr1b2806492	P36896	SL004128	Activin receptor type-1B	Activin RIB	2729	0.0685413	0.0191301	0.000345752	0.00761243	0.00474469	0.037495	0.0310463	0.106036
fgf714031183	P21781	SL001691	Fibroblast growth factor 7	FGF7	2729	-0.0683077	0.0190742	0.000348043	0.00387201	0.00491713	0.0373853	-0.105693	-0.0309224
slc5a813691103	Q8N695	SL020232	Sodium-coupled monocarboxylate transporter 1	SC5A8	2729	-0.068973	0.0192645	0.00034917	0.0039339	0.00497638	0.0377584	-0.106731	-0.0312146
itih44811333	Q14624	SL004739	Inter-alpha-trypsin inhibitor heavy chain H4	ITI heavy chain H4	2729	-0.0661995	0.0185002	0.000351838	0.0292852	0.00655812	0.0362603	-0.10246	-0.0299392
gdi22647662	P50395	SL003648	Rab GDP dissociation inhibitor beta	Rab GDP dissociation inhibitor beta	2729	0.0691257	0.0193316	0.000355238	0.00358907	0.00452258	0.0378899	0.0312358	0.107016
shc411692213	Q6S5L8	SL019573	SHC-transforming protein 4	SHC4	2729	0.0692378	0.0193778	0.000358963	0.0035853	0.00458899	0.0379804	0.0312573	0.107218
sec131468933	P55735	SL011207	Protein SEC13 homolog	SEC13	2729	0.0675548	0.0189284	0.000364575	0.00409542	0.00407815	0.0370996	0.0304552	0.104654
arpp194963191	P56211	SL011708	cAMP-regulated phosphoprotein 19	ARP19	2729	0.0690033	0.0193345	0.000364654	0.00377531	0.00465366	0.0378957	0.0311076	0.106899
csmd2997153	Q7Z408	SL019222	CUB and sushi domain-containing protein 2	CSMD2	2729	0.0686327	0.0192392	0.000366841	0.00382258	0.00442243	0.0377088	0.0309239	0.106342
ifnar1918373	P17181	SL004475	Interferon alpha/beta receptor 1	IFN-a/b R1	2729	-0.0686453	0.0192487	0.000368386	0.00420406	0.00498178	0.0377274	-0.106373	-0.0309179
mapkapk23820682	P49137	SL010503	MAP kinase-activated protein kinase 2	MAPK2	2729	0.0680114	0.0190848	0.000372034	0.00428892	0.005138	0.0374063	0.0306051	0.105418
ncam177462303	P13591	SL018262	Neural cell adhesion molecule 1	NCAM1	2729	0.0678015	0.0190305	0.000373243	0.00512253	0.00357458	0.0372998	0.0305017	0.105101
flt42358192	P35916	SL003322	Vascular endothelial growth factor receptor 3	VEGF sR3	2729	-0.0683544	0.0192127	0.000380385	0.00362028	0.0046847	0.0376568	-0.106011	-0.0306976
eif4a34997191	P38919	SL011616	Eukaryotic initiation factor 4A-III	IF4A3	2729	0.0675024	0.0189886	0.000384572	0.00377889	0.00427779	0.0372177	0.0302847	0.10472
klk6345042	Q92876	SL001797	Kallikrein-6	Kallikrein 6	2729	-0.0680833	0.0191903	0.000395008	0.0035135	0.00438994	0.0376129	-0.105696	-0.0304704
eif4b14675203	P23588	SL011011	Eukaryotic translation initiation factor 4B	IF4B	2729	0.0682705	0.0192569	0.000398857	0.00395017	0.00496497	0.0377436	0.0305269	0.106014
fabp11151673	P07148	SL006131	Fatty acid-binding protein	liver	2729	-0.0681524	0.0192262	0.000399564	0.00372806	0.00468228	0.0376833	-0.105836	-0.0304691
hapln1319662	P10915	SL008023	Hyaluronan and proteoglycan link protein 1	HPLN1	2729	-0.0685336	0.0193652	0.000408367	0.00492785	0.00364857	0.0379559	-0.106489	-0.0305777
treml111147173	Q86YW5	SL011259	Trem-like transcript 1 protein	TRML1	2729	0.0678479	0.01918	0.000410799	0.00464797	0.00524137	0.0375929	0.030255	0.105441
usp813450493	P40818	SL020113	Ubiquitin carboxyl-terminal hydrolase 8	UBP8	2729	0.0677171	0.0191812	0.000421816	0.00369018	0.00426424	0.0375951	0.030122	0.105312
atp1a1119932273	P05023	SL008007	Sodium/potassium-transporting ATPase subunit alpha-1	AT1A1	2729	-0.0680273	0.019269	0.000421821	0.00368881	0.0047747	0.0377673	-0.105795	-0.03026
lrp1b11275943	Q9NZR2	SL013872	Low-density lipoprotein receptor-related protein 1B	LRP1B	2729	0.0678932	0.0192348	0.000422912	0.00374547	0.00411658	0.0377002	0.030193	0.105593
gpc54991121	P78333	SL012469	Glypican-5	GPC5	2729	-0.0681166	0.0193054	0.00042503	0.00363886	0.0042944	0.0378385	-0.105955	-0.0302781
mica2730582	Q29983	SL005199	MHC class I polypeptide-related sequence A	MICA	2729	0.0680757	0.0193099	0.000429758	0.00361086	0.00415803	0.0378474	0.0302284	0.105923
igflr17244163	Q9H665	SL008385	IGF-like family receptor 1	TM149	2729	0.0672976	0.0191141	0.000437241	0.00373624	0.00435267	0.0374636	0.029834	0.104761
arl312571143	P36405	SL019778	ADP-ribosylation factor-like protein 3	ARL3	2729	0.06775	0.0192622	0.00044315	0.00368863	0.00467088	0.0377538	0.0299962	0.105504
gcg4891501	P01275	SL000433	Glucagon	Glucagon	2729	-0.0667426	0.0189849	0.000445987	0.00398707	0.00406804	0.0372105	-0.103953	-0.0295322
icam32649772	P32942	SL003178	Intercellular adhesion molecule 3	sICAM-3	2729	-0.0668823	0.0190288	0.000447278	0.00404927	0.00483351	0.0372965	-0.104179	-0.0295858
cln5979593	O75503	SL008637	Ceroid-lipofuscinosis neuronal protein 5	CLN5	2729	0.0681036	0.0193953	0.000453071	0.00398034	0.0048798	0.0380147	0.0300889	0.106118
dmpk901033	Q09013	SL018800	Myotonin-protein kinase	DMPK	2729	0.0678156	0.0193135	0.000453142	0.00855066	0.00383815	0.0378544	0.0299612	0.10567
muc111267113	P15941	SL000001	Mucin-1	MUC1	2729	0.0665016	0.0189413	0.000453788	0.0159375	0.00404486	0.037125	0.0293767	0.103627
galnt3659353	Q14435	SL017504	Polypeptide N-acetylgalactosaminyltransferase 3	GALT3	2729	0.0677171	0.0192919	0.00045515	0.00357123	0.0040773	0.0378121	0.0299049	0.105529
matk382391	P42679	SL010505	Megakaryocyte-associated tyrosine-protein kinase	MATK	2729	0.0668318	0.0190489	0.00045805	0.00477571	0.00510489	0.0373359	0.029496	0.104168
ccl11368753	P22362	SL003176	C-C motif chemokine 1	I-309	2729	-0.0684261	0.0195364	0.000468341	0.00432014	0.0040806	0.0382914	-0.106718	-0.0301348
bgn3284751	P21810	SL007804	Biglycan	BGN	2729	-0.0680753	0.0194472	0.000471792	0.00343086	0.00448112	0.0381164	-0.106192	-0.0299589
csrp39171113	P50461	SL016969	Cysteine and glycine-rich protein 3	CSRP3	2729	0.0668724	0.0191075	0.000473085	0.00515862	0.00493718	0.0374507	0.0294216	0.104323
hs3st48998153	Q9Y661	SL018828	Heparan sulfate glucosamine 3-O-sulfotransferase 4	HS3S4	2729	0.0679895	0.0194271	0.000473196	0.00500498	0.0034532	0.038077	0.0299124	0.106066
clps5749533	P04118	SL009329	Colipase	COL	2729	-0.0676511	0.0193543	0.000480897	0.00396361	0.00491053	0.0379344	-0.105586	-0.0297167
ccdc90b7792583	Q9GZT6	SL018258	Coiled-coil domain-containing protein 90B	mitochondrial	2729	0.0677221	0.0193881	0.000485287	0.0047063	0.00407979	0.0380007	0.0297214	0.105723
elavl11159213	Q15717	SL011997	ELAV-like protein 1	ELAV1	2729	0.0671514	0.0192787	0.000503287	0.00356307	0.00395006	0.0377863	0.0293651	0.104938
fbxl414272433	Q9UKA2	SL018669	F-box/LRR-repeat protein 4	FBXL4	2729	0.0675488	0.0194145	0.000510619	0.00435473	0.00427735	0.0380524	0.0294964	0.105601
cln58874533	O75503	SL008637	Ceroid-lipofuscinosis neuronal protein 5	CLN5	2729	-0.0664037	0.0190951	0.000514002	0.00353054	0.00458102	0.0374265	-0.10383	-0.0289772
zhx3100362013	Q9H4I2	SL019252	Zinc fingers and homeoboxes protein 3	ZHX3	2729	0.0671636	0.0193231	0.000517251	0.00340465	0.00445414	0.0378732	0.0292903	0.105037
g6b8659683	O95866	SL011113	Protein G6b	G6B	2729	0.0673185	0.0193743	0.000519563	0.0042409	0.00458334	0.0379737	0.0293448	0.105292
gga1135941583	Q9UJY5	SL020181	ADP-ribosylation factor-binding protein GGA1	GGA1	2729	0.0671305	0.0193218	0.000520105	0.0036038	0.00465596	0.0378708	0.0292598	0.105001
fut96991243	Q9Y231	SL006795	Alpha-(1	3)-fucosyltransferase 9	2729	0.066758	0.019219	0.000521653	0.00439976	0.00356106	0.0376693	0.0290887	0.104427
magea312576213	P43357	SL002732	Melanoma-associated antigen 3	MAGE-3	2729	-0.0679221	0.0195758	0.00052915	0.0048057	0.00516804	0.0383686	-0.106291	-0.0295534
ifna1471801143	P01570	SL018074	Interferon alpha-14	IFN14	2729	0.067292	0.0194061	0.000533325	0.00622214	0.00307467	0.038036	0.029256	0.105328
stx277382993	P32856	SL013588	Syntaxin-2	STX2	2729	-0.0663517	0.0191482	0.000538079	0.0041376	0.00491435	0.0375304	-0.103882	-0.0288213
gabarapl212494993	P60520	SL019741	Gamma-aminobutyric acid receptor-associated protein-like 2	GBRL2	2729	0.0664346	0.0191742	0.000538821	0.00385116	0.0048122	0.0375814	0.0288533	0.104016
rb15024671	P06400	SL002522	Retinoblastoma-associated protein	Rb	2729	-0.0660455	0.0190678	0.00054097	0.00408065	0.00440313	0.0373728	-0.103418	-0.0286727
ptprh11222623	Q9HD43	SL015251	Receptor-type tyrosine-protein phosphatase H	PTPRH	2729	0.06572	0.0189757	0.000541666	0.00341747	0.00397929	0.0371924	0.0285277	0.102912
cxcl104141791	P02778	SL003183	C-X-C motif chemokine 10	IP-10	2729	0.0671005	0.019386	0.000545882	0.00362731	0.00453523	0.0379966	0.0291039	0.105097
cadm33630274	Q8N126	SL004804	Cell adhesion molecule 3	Nectin-like protein 1	2729	-0.0661124	0.0191247	0.000554755	0.00416092	0.00494784	0.0374843	-0.103597	-0.0286281
acan3280492	P16112	SL004661	Aggrecan core protein	Aggrecan	2729	-0.0663474	0.0191983	0.000556837	0.00381282	0.00369324	0.0376286	-0.103976	-0.0287188
rsrp190501703	Q9BUV0	SL018846	Arginine/serine-rich protein 1	CA063	2729	0.0666388	0.019288	0.000558822	0.00349228	0.00452122	0.0378044	0.0288344	0.104443
frs21302543	Q8WU20	SL019541	Fibroblast growth factor receptor substrate 2	FRS2	2729	-0.0665149	0.0192646	0.000563451	0.00570132	0.00542134	0.0377585	-0.104273	-0.0287564
hk2131301503	P52789	SL007272	Hexokinase-2	HXK2	2729	0.0673318	0.0195235	0.00057171	0.00414299	0.00353477	0.038266	0.0290658	0.105598
smco27925183	A6NFE2	SL018348	Single-pass membrane and coiled-coil domain-containing protein 2	CL070	2729	0.066975	0.0194306	0.000575672	0.00475693	0.00405923	0.0380839	0.0288911	0.105059
ct559363113	Q8WUE5	SL017420	Cancer/testis antigen 55	CX048	2729	0.0665121	0.0192966	0.000575785	0.00672517	0.00564005	0.0378213	0.0286908	0.104333
fshb8036753	P01225	SL018408	Follitropin subunit beta	FSHB	2729	0.0660196	0.0191686	0.000581482	0.00400028	0.00361869	0.0375704	0.0284493	0.10359
csf1r2638122	P07333	SL004153	Macrophage colony-stimulating factor 1 receptor	M-CSF R	2729	0.0664778	0.0193032	0.000582117	0.00331643	0.00414771	0.0378344	0.0286434	0.104312
tirap98391483	P58753	SL004506	Toll/interleukin-1 receptor domain-containing adapter protein	Tirap	2729	0.0669669	0.0194478	0.000583087	0.00336175	0.00427603	0.0381177	0.0288492	0.105085
lrrtm34453833	Q86VH5	SL014108	Leucine-rich repeat transmembrane neuronal protein 3	LRRT3	2729	0.0665798	0.01936	0.000592552	0.00771966	0.00356571	0.0379456	0.0286342	0.104525
serac18985133	Q96JX3	SL018822	Protein SERAC1	SRAC1	2729	-0.0657105	0.0191084	0.000593004	0.00387816	0.00372794	0.0374524	-0.103163	-0.0282581
iqcf17991543	Q8N6M8	SL018364	IQ domain-containing protein F1	IQCF1	2729	0.0656946	0.0191083	0.000594808	0.00364516	0.00412716	0.0374524	0.0282422	0.103147
lgals33066121	P17931	SL003744	Galectin-3	Galectin-3	2729	0.0663456	0.0192988	0.000595244	0.00344162	0.00384163	0.0378257	0.0285199	0.104171
ccl22578672	P13500	SL000038	C-C motif chemokine 2	MCP-1	2729	-0.0664178	0.0193415	0.000603722	0.00403409	0.00451198	0.0379093	-0.104327	-0.0285085
stx78274643	O15400	SL006066	Syntaxin-7	Syntaxin-7	2729	0.0664184	0.0193509	0.000607365	0.00366426	0.00416354	0.0379277	0.0284907	0.104346
grp5897583	P07492	SL002071	Gastrin-releasing peptide	Gastrin-releasing peptide	2729	0.0663397	0.0193535	0.000617549	0.00488811	0.00512126	0.0379329	0.0284068	0.104273
tnfsf145355693	O43557	SL004648	Tumor necrosis factor ligand superfamily member 14	LIGHT	2729	0.065963	0.0192461	0.000618559	0.00340472	0.00423951	0.0377224	0.0282406	0.103685
klk117775153	Q9UBX7	SL002763	Kallikrein-11	Kallikrein 11	2729	-0.0653563	0.0190766	0.000621635	0.00326253	0.00431939	0.0373902	-0.102747	-0.0279661
ppif5248682	P30405	SL005793	Peptidyl-prolyl cis-trans isomerase F	mitochondrial	2729	0.0651057	0.0190112	0.000624804	0.00452259	0.00500357	0.0372619	0.0278438	0.102368
fn13435532	P02751	SL010348	Fibronectin Fragment 4	FN1.4	2729	-0.0657251	0.0192019	0.000628862	0.00351184	0.00453595	0.0376358	-0.103361	-0.0280893
cd55506993	P08174	SL004556	Complement decay-accelerating factor	DAF	2729	-0.0659991	0.0192851	0.000630131	0.00337279	0.00446412	0.0377988	-0.103798	-0.0282003
gck1296093	P35557	SL007208	Glucokinase	HXK4	2729	-0.0656237	0.0191787	0.000631482	0.00320889	0.00424019	0.0375902	-0.103214	-0.0280335
myom213534203	P54296	SL008132	Myomesin-2	MYOM2	2729	-0.0657234	0.0192236	0.000638018	0.00525011	0.00388514	0.0376783	-0.103402	-0.0280451
dusp1614631223	Q9BY84	SL020115	Dual specificity protein phosphatase 16	DUS16	2729	-0.0658482	0.0192668	0.000640784	0.00645797	0.00296836	0.0377629	-0.103611	-0.0280853
flna129061373	P21333	SL005845	Filamin-A	filamin A	2729	0.0657804	0.0192764	0.000653139	0.0035081	0.0038302	0.0377818	0.0279986	0.103562
rmi11392613	Q9H9A7	SL020268	RecQ-mediated genome instability protein 1	RMI1	2729	-0.0656827	0.0192671	0.000661346	0.0041209	0.00432918	0.0377635	-0.103446	-0.0279192
thpo5947903	P40225	SL000598	Thrombopoietin	Tpo	2729	0.0661285	0.0194245	0.000672724	0.00339149	0.00427944	0.0380721	0.0280565	0.104201
etv51340353	P41161	SL013779	ETS translocation variant 5	ETV5	2729	0.0661532	0.0194333	0.000673376	0.00376039	0.00380768	0.0380892	0.0280639	0.104242
jag25093473	Q9Y219	SL007774	Protein jagged-2	JAG2	2729	0.0658329	0.0193451	0.00067592	0.00330246	0.00399318	0.0379164	0.0279166	0.103749
atp1b38990423	P54709	SL014845	Sodium/potassium-transporting ATPase subunit beta-3	AT1B3	2729	-0.0661965	0.0194519	0.000675928	0.00323838	0.00406606	0.0381258	-0.104322	-0.0280707
itga2bitgb33739724	P08514	SL000542	Integrin alpha-IIb: beta-3 complex	gpIIbIIIa	2729	0.0656474	0.0193033	0.000681475	0.0050943	0.00499598	0.0378345	0.0278129	0.103482
gphb56340103	Q86YW7	SL012658	Glycoprotein hormone beta-5	GPHB5	2729	0.0655003	0.0192885	0.000694021	0.00314472	0.0039761	0.0378054	0.0276949	0.103306
lysmd49106873	Q5XG99	SL018787	LysM and putative peptidoglycan-binding domain-containing protein 4	LYSM4	2729	0.0650656	0.0191693	0.000697974	0.00380631	0.00441591	0.0375718	0.0274938	0.102637
dimt112694283	Q9UNQ2	SL019801	Probable dimethyladenosine transferase	DIM1	2729	0.0651463	0.0191937	0.000698262	0.00317735	0.00389955	0.0376196	0.0275266	0.102766
fstl57099333	Q8N475	SL012691	Follistatin-related protein 5	FSTL5	2729	0.0651547	0.0192044	0.00070198	0.00332123	0.00418333	0.0376407	0.027514	0.102795
sema3c6448363	Q99985	SL003688	Semaphorin-3C	Sema E	2729	0.0646054	0.0190481	0.000704511	0.00313806	0.00419481	0.0373343	0.0272712	0.10194
[truncated: 2,036 more rows]

## Sheet: ST3
Supplementary Table 3 - Full confounder adjusted regression results for standardised BMI and protein traits
ID	UniProtID	SomaID	Target Full Name	Target	N	Beta_coefficient	SE	P_val	Adj_R	Eta_square	95%_CI	Lower_95%_CI	Upper_95%_CI
lep257555	P41159	SL000498	Leptin	Leptin	2380	0.738672	0.0140643	9.88E-324	0.541367	0.523764	0.027566	0.711106	0.766238
lep8484243	P41159	SL000498	Leptin	Leptin	2380	0.75264	0.0137463	9.88E-324	0.561626	0.538771	0.0269428	0.725698	0.779583
lep848483	P41159	SL000498	Leptin	Leptin	2380	0.606703	0.0165136	2.34e-234	0.368805	0.357191	0.0323667	0.574336	0.63907
fabp4985193	P15090	SL005086	Fatty acid-binding protein	adipocyte	2380	0.585384	0.0170094	6.41e-211	0.342951	0.331032	0.0333384	0.552045	0.618722
igfbp22570725	P18065	SL000466	Insulin-like growth factor-binding protein 2	IGFBP-2	2380	-0.477765	0.0182211	2.68e-133	0.223292	0.214075	0.0357133	-0.513478	-0.442052
c1s359083	P09871	SL000311	Complement C1s subcomponent	C1s	2380	0.466444	0.0184199	1.95e-125	0.222093	0.214244	0.0361031	0.430341	0.502547
cfi256756	P05156	SL003328	Complement factor I	Factor I	2380	0.463308	0.0185904	5.63e-122	0.216102	0.210078	0.0364373	0.426871	0.499745
apcs2474545	P02743	SL000573	Serum amyloid P-component	SAP	2380	0.458762	0.0184601	2.26e-121	0.206042	0.194435	0.0361817	0.42258	0.494944
igfbp28469413	P18065	SL000466	Insulin-like growth factor-binding protein 2	IGFBP-2	2380	-0.461405	0.0186151	8.15e-121	0.205072	0.197505	0.0364856	-0.49789	-0.424919
bgn13690263	P21810	SL007804	Biglycan	BGN	2380	-0.449394	0.0186112	2.25e-115	0.203647	0.196443	0.0364779	-0.485872	-0.412916
ghr2948582	P10912	SL005168	Growth hormone receptor	Growth hormone receptor	2380	0.44686	0.0185158	2.86e-115	0.199572	0.193316	0.0362909	0.410569	0.483151
igfbp12771352	P08833	SL000462	Insulin-like growth factor-binding protein 1	IGFBP-1	2380	-0.445744	0.0185025	6.6e-115	0.199336	0.190478	0.0362649	-0.482009	-0.409479
crp4337492	P02741	SL000051	C-reactive protein	CRP	2380	0.441606	0.0186159	8.18e-112	0.201103	0.183478	0.0364872	0.405119	0.478093
musk11547843	O15146	SL019518	Muscle	skeletal receptor tyrosine-protein kinase	2380	0.442448	0.0186745	1.44e-111	0.19305	0.18374	0.036602	0.405846	0.47905
cfh41591301	P08603	SL000415	Complement factor H	Factor H	2380	0.436488	0.018677	6.81e-109	0.195778	0.186789	0.036607	0.399881	0.473095
wfikkn213408233	Q8TEU8	SL010391	WAP	Kazal	2380	-0.433658	0.0186942	1.82e-107	0.192915	0.185821	0.0366407	-0.470298	-0.397017
igfbp113741363	P08833	SL000462	Insulin-like growth factor-binding protein 1	IGFBP-1	2380	-0.430889	0.0186223	5.56e-107	0.18796	0.179824	0.0364997	-0.467389	-0.394389
apom1412553	O95445	SL004747	Apolipoprotein M	ApoM	2380	-0.426405	0.0184747	1.66e-106	0.19587	0.185899	0.0362103	-0.462615	-0.390195
shbg4929551	P04278	SL005102	Sex hormone-binding globulin	SHBG	2380	-0.429393	0.0186194	2.37e-106	0.185124	0.178186	0.0364939	-0.465887	-0.392899
shbg7909373	P04278	SL005102	Sex hormone-binding globulin	SHBG	2380	-0.420955	0.0186595	2.88e-102	0.178057	0.170486	0.0365726	-0.457527	-0.384382
inhbc640823	P55103	SL007288	Inhibin beta C chain	INHBC	2380	0.411809	0.0187664	2.48e-97	0.172641	0.167559	0.0367822	0.375026	0.448591
atp1b27218873	P14415	SL018093	Sodium/potassium-transporting ATPase subunit beta-2	AT1B2	2380	-0.411013	0.0188086	1.32e-96	0.171367	0.164091	0.0368648	-0.447878	-0.374148
ehmt25843603	Q96KQ7	SL003542	Histone-lysine N-methyltransferase EHMT2	NG36	2380	-0.392851	0.018589	5.6e-91	0.181243	0.166384	0.0364344	-0.429286	-0.356417
chgb8235483	P05060	SL007079	Secretogranin-1	SCG1	2380	-0.395061	0.0189027	3.57e-89	0.158343	0.154045	0.0370494	-0.432111	-0.358012
rtn4r510523	Q9BZR6	SL005208	Reticulon-4 receptor	Nogo Receptor	2380	0.381505	0.0184942	4.25e-87	0.18523	0.152691	0.0362487	0.345257	0.417754
ncam14498622	P13591	SL003764	Neural cell adhesion molecule 1	120 kDa isoform	2380	-0.382194	0.0187758	4.95e-85	0.162902	0.14649	0.0368006	-0.418994	-0.345393
ptprd9296153	P23468	SL008499	Receptor-type tyrosine-protein phosphatase delta	PTPRD	2380	-0.377472	0.0186973	8.95e-84	0.156471	0.143556	0.0366467	-0.414118	-0.340825
dkk33607716	NA	NA	NA	NA	2380	-0.385899	0.019136	1.32e-83	0.147955	0.143441	0.0375066	-0.423405	-0.348392
qpctl8866533	Q9NXS2	SL018693	Glutaminyl-peptide cyclotransferase-like protein	QPCTL	2380	-0.386142	0.0191697	1.96e-83	0.150836	0.145048	0.0375727	-0.423714	-0.348569
cfb4129721	P00751	SL000414	Complement factor B	Factor B	2380	0.389634	0.0193619	2.74e-83	0.148799	0.141013	0.0379493	0.351685	0.427583
scg3795723	Q8WXD2	SL012750	Secretogranin-3	SCG3	2380	-0.38324	0.0191093	8.92e-83	0.147985	0.139509	0.0374542	-0.420694	-0.345785
wfikkn23235502	Q8TEU8	SL010391	WAP	Kazal	2380	-0.379065	0.0190486	1.28e-81	0.150042	0.142287	0.0373352	-0.4164	-0.341729
apof12370303	Q13790	SL006348	Apolipoprotein F	Apo F	2380	-0.379465	0.0191556	5.97e-81	0.14062	0.136754	0.0375449	-0.41701	-0.34192
gpd113697513	P21695	SL007151	Glycerol-3-phosphate dehydrogenase [NAD(+)]	cytoplasmic	2380	0.376562	0.0191695	9.99e-80	0.13937	0.131197	0.0375722	0.338989	0.414134
iglon5647823	A6NGN9	SL017460	IgLON family member 5	IGLO5	2380	-0.370338	0.0189017	2.36e-79	0.146195	0.138203	0.0370472	-0.407385	-0.333291
apod8262203	P05090	SL005361	Apolipoprotein D	Apo D	2380	-0.372352	0.0190266	3.48e-79	0.152132	0.142365	0.0372921	-0.409644	-0.335059
fah1142443	P16930	SL008049	Fumarylacetoacetase	FAAA	2380	0.371663	0.0190466	9.06e-79	0.137723	0.131446	0.0373314	0.334331	0.408994
mxra810521103	Q9BRK3	SL017989	Matrix-remodeling-associated protein 8	MXRA8	2380	-0.374548	0.0193466	1.19e-77	0.143171	0.138914	0.0379192	-0.412467	-0.336629
nptn7194363	Q9Y639	SL008497	Neuroplastin	NPTN	2380	-0.363619	0.0191973	1.27e-74	0.132988	0.125136	0.0376268	-0.401246	-0.325993
il1rn5353892	P18510	SL001990	Interleukin-1 receptor antagonist protein	IL-1Ra	2380	0.364703	0.0192557	1.29e-74	0.142877	0.137387	0.0377412	0.326962	0.402444
aplp17210253	P51693	SL004470	Amyloid-like protein 1	Amyloid-like protein 1	2380	-0.359292	0.0190963	1.01e-73	0.13491	0.130352	0.0374287	-0.396721	-0.321863
f94876321	P00740	SL000357	Coagulation factor IX	Coagulation Factor IX	2380	0.360102	0.0192758	8.97e-73	0.12983	0.121177	0.0377805	0.322322	0.397883
socs311440583	O14543	SL004268	Suppressor of cytokine signaling 3	SOCS-3	2380	0.366501	0.0196812	2.38e-72	0.127661	0.124209	0.0385751	0.327925	0.405076
f95307123	P00740	SL004400	Coagulation factor IXab	Coagulation Factor IXab	2380	0.355281	0.01932	1.03e-70	0.129102	0.1198	0.0378673	0.317414	0.393148
adh48325373	P08319	SL018474	Alcohol dehydrogenase 4	ADH4	2380	0.350494	0.0192257	1.33e-69	0.125242	0.120224	0.0376825	0.312811	0.388176
art379703153	Q13508	SL018330	Ecto-ADP-ribosyltransferase 3	NAR3	2380	-0.350999	0.0193448	5.28e-69	0.130128	0.116864	0.0379159	-0.388915	-0.313084
ccdc1266388213	Q96EE4	SL017451	Coiled-coil domain-containing protein 126	CC126	2380	-0.349246	0.0193627	2.92e-68	0.133056	0.124578	0.0379509	-0.387197	-0.311295
adipoq3554241	Q15848	SL004258	Adiponectin	Adiponectin	2380	-0.344527	0.0191068	3.18e-68	0.134515	0.122427	0.0374492	-0.381976	-0.307078
tmem132b889093	Q14DG7	SL018697	Transmembrane protein 132B	T132B	2380	-0.344488	0.0192617	3.28e-67	0.122654	0.121654	0.0377529	-0.382241	-0.306735
c52851633	P01031	SL000320	C5a anaphylatoxin	C5a	2380	0.346326	0.0195252	3.34e-66	0.126691	0.118165	0.0382694	0.308057	0.384596
bcan3461581	Q96GW7	SL009089	Brevican core protein	PGCB	2380	-0.339851	0.0194174	1.32e-64	0.123624	0.11603	0.0380581	-0.377909	-0.301793
sco17853193	O75880	SL018291	Protein SCO1 homolog	mitochondrial	2380	-0.333935	0.0192673	1.85e-63	0.114146	0.113204	0.037764	-0.371699	-0.296171
ripk289931513	O43353	SL007004	Receptor-interacting serine/threonine-protein kinase 2	RIPK2	2380	0.337791	0.0194993	2.11e-63	0.115029	0.111382	0.0382187	0.299572	0.376009
ltbp413133733	Q8N2S1	SL007033	Latent-transforming growth factor beta-binding protein 4	LTBP4	2380	-0.339965	0.0196556	3.21e-63	0.11669	0.110126	0.038525	-0.37849	-0.30144
lsamp299962	Q13449	SL005196	Limbic system-associated membrane protein	LSAMP	2380	-0.332235	0.0192387	4.86e-63	0.111566	0.106871	0.0377078	-0.369943	-0.294527
gfra13314742	P56159	SL004858	GDNF family receptor alpha-1	GFRa-1	2380	0.32728	0.0189858	7.83e-63	0.154631	0.11866	0.0372121	0.290068	0.364492
pmepa1693673	Q969W9	SL013855	Transmembrane prostate androgen-induced protein	PMEPA	2380	-0.319694	0.019071	1.07e-59	0.124809	0.111656	0.0373791	-0.357073	-0.282315
chl18958513	O00533	SL008936	Neural cell adhesion molecule L1-like protein	CHL1	2380	-0.327332	0.0195657	1.77e-59	0.108289	0.10552	0.0383488	-0.36568	-0.288983
art31097033	Q13508	SL018330	Ecto-ADP-ribosyltransferase 3	NAR3	2380	-0.326734	0.0195716	3.02e-59	0.111984	0.101039	0.0383604	-0.365094	-0.288373
b4galt29595113	O60909	SL019028	Beta-1	4-galactosyltransferase 2	2380	-0.317242	0.0194338	7.38e-57	0.117498	0.105281	0.0380902	-0.355332	-0.279152
ncam26507163	O15394	SL006401	Neural cell adhesion molecule 2	NCAM2	2380	-0.318599	0.0195719	1.45e-56	0.102129	0.100241	0.038361	-0.35696	-0.280238
st3gal26281513	Q16842	SL017399	CMP-N-acetylneuraminate-beta-galactosamide-alpha-2	3-sialyltransferase 2	2380	0.320697	0.0198713	1.12e-55	0.100885	0.0957972	0.0389477	0.281749	0.359644
omd535833	Q99983	SL008574	Osteomodulin	OMD	2380	-0.310929	0.0194168	6.95e-55	0.113607	0.0887926	0.0380569	-0.348986	-0.272872
lcn11170823	P31025	SL007868	Lipocalin-1	LCN1	2380	-0.315595	0.0197311	9.11e-55	0.102016	0.098041	0.038673	-0.354268	-0.276922
negr113109823	Q7Z3B1	SL008810	Neuronal growth regulator 1	NEGR1	2380	-0.311216	0.0194801	1.19e-54	0.09865	0.0936293	0.0381809	-0.349397	-0.273035
rarres23079622	Q99969	SL005152	Retinoic acid receptor responder protein 2	TIG2	2380	0.311105	0.0196185	6.59e-54	0.106123	0.100967	0.0384523	0.272653	0.349557
unc5d8624163	Q6UXZ4	SL005231	Netrin receptor UNC5D	UNC5H4	2380	-0.311572	0.0197072	1.31e-53	0.0985723	0.0915812	0.0386261	-0.350198	-0.272946
scarf28956963	Q96GP6	SL005222	Scavenger receptor class F member 2	SREC-II	2380	-0.307715	0.0196617	1.28e-52	0.0950276	0.0896058	0.038537	-0.346252	-0.269178
tmem132d1341683	Q14C87	SL020086	Transmembrane protein 132D	T132D	2380	-0.309035	0.0197816	1.92e-52	0.0973565	0.0973936	0.038772	-0.347807	-0.270263
cyb5r37215183	P00387	SL003669	NADH-cytochrome b5 reductase 3	NADH-cytochrome b5 reductase	2380	-0.305076	0.0196165	5.19e-52	0.110408	0.0982354	0.0384483	-0.343525	-0.266628
gpd11108113	P21695	SL007151	Glycerol-3-phosphate dehydrogenase [NAD(+)]	cytoplasmic	2380	0.303769	0.0197234	4.35e-51	0.0920099	0.0877605	0.0386578	0.265111	0.342426
pianp959963	Q8IYJ0	SL019019	PILR alpha-associated neural protein	PIANP	2380	-0.304364	0.0197794	5.26e-51	0.0901389	0.089756	0.0387676	-0.343132	-0.265597
cntn43298522	Q8IWV2	SL010454	Contactin-4	Contactin-4	2380	-0.301755	0.0196178	5.74e-51	0.0939518	0.0914319	0.0384509	-0.340206	-0.263304
esm13805162	Q9NQ30	SL010458	Endothelial cell-specific molecule 1	Endocan	2380	-0.305603	0.0199096	9.02e-51	0.0914999	0.08645	0.0390227	-0.344626	-0.26658
gltpd279481293	A6NH11	SL010876	Glycolipid transfer protein domain-containing protein 2	GLTD2	2380	0.298767	0.0197618	2.26e-49	0.0892115	0.0768054	0.0387331	0.260034	0.3375
fbp17206203	P09467	SL007096	Fructose-1	6-bisphosphatase 1	2380	0.296711	0.0196642	3.4e-49	0.0937189	0.0816554	0.0385419	0.258169	0.335253
notch35108723	Q9UM47	SL005209	Neurogenic locus notch homolog protein 3	Notch-3	2380	-0.297947	0.0197997	5.98e-49	0.0926853	0.0885641	0.0388074	-0.336754	-0.259139
hs6st213524253	Q96MM7	SL020161	Heparan-sulfate 6-O-sulfotransferase 2	H6ST2	2380	-0.293191	0.019604	2.13e-48	0.0876141	0.075191	0.0384238	-0.331615	-0.254767
cpm7768103	P14384	SL008646	Carboxypeptidase M	CBPM	2380	0.29445	0.0197932	6.32e-48	0.0873638	0.0833835	0.0387947	0.255656	0.333245
nrcam5109243	Q92823	SL005210	Neuronal cell adhesion molecule	Nr-CAM	2380	-0.289258	0.0195736	2.42e-47	0.0921138	0.0844162	0.0383642	-0.327622	-0.250893
alb3707122	P02768	SL000254	Serum albumin	Albumin	2380	-0.288438	0.0196909	1.4e-46	0.0958521	0.0854407	0.0385941	-0.327032	-0.249844
chrdl13362612	Q9BU40	SL009400	Chordin-like protein 1	CRDL1	2380	-0.288374	0.0198225	5.41e-46	0.084612	0.0759631	0.038852	-0.327226	-0.249522
srsf61157333	Q13247	SL017909	Serine/arginine-rich splicing factor 6	SRSF6	2380	0.286264	0.0197082	7.33e-46	0.0821284	0.079233	0.038628	0.247636	0.324892
st6galnac6722823	Q969X2	SL018113	Alpha-N-acetylgalactosaminide alpha-2	6-sialyltransferase 6	2380	-0.283134	0.0195367	1.14e-45	0.0914627	0.0844416	0.0382919	-0.321426	-0.244843
acy1334314	Q03154	SL005574	Aminoacylase-1	Aminoacylase-1	2380	0.283067	0.0196261	2.87e-45	0.0846899	0.0708297	0.0384672	0.2446	0.321534
kcne58908143	NA	NA	NA	NA	2380	-0.283584	0.0196706	3.13e-45	0.0839089	0.0809584	0.0385544	-0.322138	-0.245029
hmgn1918723	P05114	SL013165	Non-histone chromosomal protein HMG-14	HMGN1	2380	0.287044	0.0199337	3.9e-45	0.0836458	0.0799928	0.0390701	0.247974	0.326115
pianp14114183	Q8IYJ0	SL019019	PILR alpha-associated neural protein	PIANP	2380	-0.281846	0.0197278	1.75e-44	0.0785359	0.0773819	0.0386666	-0.320512	-0.243179
chl13601543	O00533	SL008936	Neural cell adhesion molecule L1-like protein	CHL1	2380	-0.278822	0.0198264	3.3e-43	0.079172	0.0779312	0.0388598	-0.317682	-0.239962
apom10445203	O95445	SL004747	Apolipoprotein M	ApoM	2380	-0.270863	0.0193498	7.69e-43	0.100843	0.0803094	0.0379257	-0.308789	-0.232937
tnfaip65036501	P98066	SL004782	Tumor necrosis factor-inducible gene 6 protein	TSG-6	2380	-0.271431	0.0195551	3.54e-42	0.0732933	0.0717721	0.0383279	-0.309759	-0.233103
irf6999913	O14896	SL019231	Interferon regulatory factor 6	IRF6	2380	-0.276436	0.0199474	4.7e-42	0.0901751	0.0811449	0.0390969	-0.315533	-0.237339
esam7841843	Q96AP7	SL005160	Endothelial cell-selective adhesion molecule	ESAM	2380	-0.277366	0.020068	7.57e-42	0.0783438	0.068509	0.0393333	-0.3167	-0.238033
c3490081	P01024	SL000313	C3a anaphylatoxin	C3a	2380	0.275678	0.0199987	1.21e-41	0.0805023	0.0763916	0.0391975	0.23648	0.314875
prcp5722783	P42785	SL009198	Lysosomal Pro-X carboxypeptidase	Prolylcarboxypeptidase	2380	0.272038	0.0197491	1.38e-41	0.0747708	0.0727518	0.0387083	0.23333	0.310746
plat2212691	P00750	SL000053	Tissue-type plasminogen activator	tPA	2380	0.276462	0.0201535	2.85e-41	0.0750699	0.0652016	0.0395009	0.236961	0.315963
notch1510772	P46531	SL005703	Neurogenic locus notch homolog protein 1	Notch 1	2380	-0.269144	0.0196217	2.89e-41	0.0769846	0.070255	0.0384585	-0.307603	-0.230686
c52381524	P01031	SL000319	Complement C5	C5	2380	0.275805	0.0201372	3.75e-41	0.0831565	0.0761366	0.0394689	0.236336	0.315274
postn6650203	Q15063	SL005084	Periostin	Periostin	2380	-0.265745	0.019546	1.35e-40	0.0782134	0.0724311	0.0383101	-0.304056	-0.227435
nrp26590543	O60462	SL005203	Neuropilin-2	Neuropilin-2	2380	-0.267896	0.0197287	1.67e-40	0.0761725	0.0657163	0.0386682	-0.306564	-0.229228
mmp24160491	P08253	SL000124	72 kDa type IV collagenase	MMP-2	2380	-0.264738	0.0195693	3.17e-40	0.0766323	0.0746694	0.0383558	-0.303094	-0.226383
ptpru8337653	Q92729	SL018463	Receptor-type tyrosine-protein phosphatase U	PTPRU	2380	0.267374	0.0197724	3.41e-40	0.0758074	0.0739	0.0387539	0.22862	0.306127
cd27100313	P06729	SL004124	T-cell surface antigen CD2	CD2	2380	-0.268333	0.0198549	3.76e-40	0.0831493	0.062338	0.0389157	-0.307248	-0.229417
igfbp42950572	P22692	SL005171	Insulin-like growth factor-binding protein 4	IGFBP-4	2380	0.26691	0.0197663	4.34e-40	0.0729645	0.0701366	0.038742	0.228168	0.305652
chad1346043	O15335	SL012363	Chondroadherin	CHAD	2380	-0.266628	0.0197764	5.67e-40	0.0744382	0.0643672	0.0387617	-0.30539	-0.227866
il1rap2630122	Q9NPH3	SL004588	Interleukin-1 Receptor accessory protein	IL-1 R AcP	2380	-0.266033	0.0197469	6.43e-40	0.0722636	0.0716574	0.0387039	-0.304737	-0.227329
wfdc211388753	Q14508	SL001690	WAP four-disulfide core domain protein 2	HE4	2380	-0.265355	0.0196971	6.46e-40	0.0718365	0.0657898	0.0386063	-0.303961	-0.226749
kit247513	P10721	SL004010	Mast/stem cell growth factor receptor Kit	SCF sR	2380	-0.26799	0.0199565	1.11e-39	0.0705377	0.0676749	0.0391148	-0.307104	-0.228875
ror1847463	Q01973	SL006114	Tyrosine-protein kinase transmembrane receptor ROR1	ROR1	2380	-0.264927	0.0197595	1.45e-39	0.0733435	0.0664412	0.0387287	-0.303656	-0.226199
tinagl1111921683	Q9GZM7	SL008302	Tubulointerstitial nephritis antigen-like	TINAL	2380	-0.261227	0.0195269	2.1e-39	0.0833737	0.0645185	0.0382727	-0.2995	-0.222955
serpinf19211193	P36955	SL003066	Pigment epithelium-derived factor	PEDF	2380	0.267781	0.0200423	2.6e-39	0.0777586	0.0721504	0.039283	0.228498	0.307064
pla2g75015151	Q13093	SL003440	Platelet-activating factor acetylhydrolase	PAFAH	2380	-0.264962	0.0199061	4.86e-39	0.0700211	0.0676396	0.039016	-0.303978	-0.225946
il193035802	Q9UHD0	SL004354	Interleukin-19	IL-19	2380	-0.267751	0.0201198	5.03e-39	0.0715421	0.0715652	0.0394347	-0.307186	-0.228317
dusp61234183	Q16828	SL007465	Dual specificity protein phosphatase 6	DUS6	2380	0.265904	0.0200882	1.22e-38	0.0758873	0.0713628	0.0393729	0.226531	0.305276
cox8a104972423	P10176	SL014698	Cytochrome c oxidase subunit 8A	mitochondrial	2380	0.261107	0.019776	1.84e-38	0.0710386	0.0678609	0.038761	0.222346	0.299868
arsk82693273	Q6UWY0	SL012602	Arylsulfatase K	ARSK	2380	-0.264817	0.0200613	1.91e-38	0.0689398	0.0670514	0.0393201	-0.304137	-0.225497
islr213124203	Q6UXK2	SL018587	Immunoglobulin superfamily containing leucine-rich repeat protein 2	ISLR2	2380	-0.260352	0.0197521	2.42e-38	0.0681466	0.0682577	0.038714	-0.299066	-0.221638
icam58245273	Q9UMF0	SL005169	Intercellular adhesion molecule 5	sICAM-5	2380	-0.260345	0.0197672	2.76e-38	0.0727974	0.0700554	0.0387436	-0.299089	-0.221602
ggh9370693	Q92820	SL006682	Gamma-glutamyl hydrolase	GGH	2380	0.257018	0.0197041	1.31e-37	0.087859	0.0723448	0.03862	0.218398	0.295638
cpe5343743	P16870	SL008703	Carboxypeptidase E	CBPE	2380	-0.259096	0.0199196	2.05e-37	0.0724635	0.0679882	0.0390425	-0.298139	-0.220054
colec12545752	Q5KU26	SL007471	Collectin-12	COLEC12	2380	-0.258629	0.0200371	6.9e-37	0.0692021	0.0659322	0.0392728	-0.297902	-0.219356
uchl15019162	P09936	SL002803	Ubiquitin carboxyl-terminal hydrolase isozyme L1	PGP9.5	2380	-0.253569	0.0196761	8.83e-37	0.0705836	0.0623625	0.0385652	-0.292134	-0.215003
fam163a6260143	Q96GL9	SL017414	Protein FAM163A	F163A	2380	-0.256534	0.0199727	1.48e-36	0.0655331	0.0576061	0.0391465	-0.29568	-0.217387
tgfbr3300932	Q03167	SL005059	Transforming growth factor beta receptor type 3	TGF-b R III	2380	-0.256143	0.0199833	2.04e-36	0.064844	0.0626518	0.0391672	-0.29531	-0.216975
serpinc13344604	P01008	SL000272	Antithrombin-III	Antithrombin III	2380	-0.258152	0.0201475	2.16e-36	0.0649203	0.0628384	0.039489	-0.297641	-0.218663
dsg29484753	Q14126	SL004857	Desmoglein-2	Desmoglein-2	2380	-0.254993	0.0199457	3.05e-36	0.0675367	0.0635645	0.0390935	-0.294086	-0.215899
sulf28305183	Q8IWU5	SL008928	Extracellular sulfatase Sulf-2	SULF2	2380	0.255121	0.0200017	4.35e-36	0.0629351	0.0624788	0.0392034	0.215918	0.294324
oit36296363	Q8WWZ8	SL017395	Oncoprotein-induced transcript 3 protein	OIT3	2380	0.253479	0.0198824	4.68e-36	0.0692276	0.0647915	0.0389695	0.214509	0.292448
gpc34842622	P51654	SL000070	Glypican-3	Glypican 3	2380	-0.254518	0.0200163	6.98e-36	0.0789827	0.0705661	0.039232	-0.29375	-0.215286
gdf24880211	Q9UK05	SL007756	Growth/differentiation factor 2	GDF2	2380	-0.250111	0.0196824	7.7e-36	0.0697835	0.0648023	0.0385775	-0.288688	-0.211533
nrxn1897193	Q9ULB1	SL018798	Neurexin-1	NRX1A	2380	-0.248736	0.0196083	1e-35	0.0653761	0.0642904	0.0384323	-0.287169	-0.210304
rcn210645723	Q14257	SL018711	Reticulocalbin-2	RCN2	2380	-0.254529	0.0200693	1.04e-35	0.062516	0.0625964	0.0393358	-0.293865	-0.215193
arhgap3012807893	Q7Z6I6	SL019940	Rho GTPase-activating protein 30	RHG30	2380	0.251102	0.0198047	1.08e-35	0.0708366	0.0676234	0.0388171	0.212285	0.289919
slitrk310565193	O94933	SL017951	SLIT and NTRK-like protein 3	SLIK3	2380	-0.253906	0.020038	1.19e-35	0.0653386	0.0620312	0.0392745	-0.29318	-0.214631
tpt11407293	P13693	SL005679	Translationally-controlled tumor protein	TCTP	2380	0.253932	0.0200464	1.24e-35	0.0662607	0.0646014	0.039291	0.214641	0.293223
tfpi3336501	P10646	SL001998	Tissue factor pathway inhibitor	TFPI	2380	0.253714	0.0200965	2.06e-35	0.0642715	0.0589798	0.0393891	0.214325	0.293103
cacna2d3888563	Q8IZS8	SL018710	Voltage-dependent calcium channel subunit alpha-2/delta-3	CA2D3	2380	-0.25264	0.0200127	2.08e-35	0.0732943	0.0665986	0.0392248	-0.291864	-0.213415
plbd16315583	Q6P4A8	SL017411	Phospholipase B-like 1	PLBL1	2380	0.244247	0.0193682	2.44e-35	0.0664329	0.0629246	0.0379618	0.206285	0.282209
asl1124183	P04424	SL011173	Argininosuccinate lyase	ARLY	2380	0.244077	0.0194217	4.09e-35	0.0616712	0.0558531	0.0380666	0.20601	0.282143
siglec128352263	Q96PQ1	SL018490	Sialic acid-binding Ig-like lectin 12	SIG12	2380	0.254819	0.02039	9.35e-35	0.0611707	0.0550461	0.0399645	0.214855	0.294784
lrrtm26904143	O43300	SL018013	Leucine-rich repeat transmembrane neuronal protein 2	LRRT2	2380	-0.244778	0.0196098	1.11e-34	0.0668799	0.0588401	0.0384352	-0.283213	-0.206342
lgals3bp5000521	Q08380	SL006522	Galectin-3-binding protein	LG3BP	2380	0.248893	0.0200134	1.92e-34	0.0601447	0.0577847	0.0392263	0.209666	0.288119
ror12590694	Q01973	SL006114	Tyrosine-protein kinase transmembrane receptor ROR1	ROR1	2380	-0.246754	0.0198597	2.19e-34	0.0631466	0.0580962	0.038925	-0.285679	-0.207829
mia268721	Q16674	SL001947	Melanoma-derived growth regulatory protein	MIA	2380	-0.246523	0.0198521	2.38e-34	0.0677938	0.0570782	0.0389101	-0.285433	-0.207613
ell21149443	O00472	SL019480	RNA polymerase II elongation factor ELL2	ELL2	2380	-0.247345	0.0199226	2.45e-34	0.0643651	0.059495	0.0390482	-0.286393	-0.208297
islr28528743	Q6UXK2	SL018587	Immunoglobulin superfamily containing leucine-rich repeat protein 2	ISLR2	2380	-0.2456	0.0197952	2.7e-34	0.0615091	0.0595824	0.0387986	-0.284398	-0.206801
il1rap1404873	Q9NPH3	SL004588	Interleukin-1 Receptor accessory protein	IL-1 R AcP	2380	-0.248718	0.0200553	2.88e-34	0.0617492	0.0608675	0.0393084	-0.288027	-0.20941
c72888492	P10643	SL000323	Complement component C7	C7	2380	-0.249623	0.020155	3.49e-34	0.06005	0.0597507	0.0395037	-0.289127	-0.210119
lilra57787253	A6NI73	SL018231	Leukocyte immunoglobulin-like receptor subfamily A member 5	LIRA5	2380	0.248678	0.0200962	3.96e-34	0.0684877	0.0618905	0.0393886	0.20929	0.288067
tnxb5698603	P22105	SL005005	Tenascin-X	Tenascin-X	2380	-0.247418	0.0200255	4.96e-34	0.0608103	0.0618257	0.03925	-0.286668	-0.208168
wif1284822	Q9Y5W5	SL004652	Wnt inhibitory factor 1	WIF-1	2380	-0.248856	0.0201418	4.96e-34	0.0592401	0.0576097	0.0394779	-0.288334	-0.209378
igfbp32571123	P17936	SL000045	Insulin-like growth factor-binding protein 3	IGFBP-3	2380	-0.244971	0.0198326	5.15e-34	0.0640259	0.0617743	0.0388719	-0.283843	-0.206099
adssl113998263	Q8N142	SL020277	Adenylosuccinate synthetase isozyme 1	PURA1	2380	0.243952	0.0197931	7.04e-34	0.0675044	0.051587	0.0387945	0.205158	0.282747
unc5d5140563	Q6UXZ4	SL005231	Netrin receptor UNC5D	UNC5H4	2380	-0.245526	0.0199378	7.96e-34	0.0653037	0.0583996	0.039078	-0.284604	-0.206448
tmem132a7871163	Q24JP5	SL008988	Transmembrane protein 132A	T132A	2380	-0.245914	0.0199764	8.38e-34	0.0601807	0.0595805	0.0391537	-0.285067	-0.20676
tnfrsf11b2526533	O00300	SL002539	Tumor necrosis factor receptor superfamily member 11B	OPG	2380	-0.246061	0.0200236	1.08e-33	0.0584565	0.0576253	0.0392462	-0.285307	-0.206814
a2m3708621	P01023	SL000252	Alpha-2-macroglobulin	a2-Macroglobulin	2380	-0.235867	0.0192023	1.15e-33	0.0644858	0.0636196	0.0376364	-0.273503	-0.198231
sftpc5738253	P11686	SL007889	Pulmonary surfactant-associated protein C	SP-C	2380	-0.246913	0.0201188	1.3e-33	0.0607578	0.0522096	0.0394328	-0.286345	-0.20748
igf1r4232192	P08069	SL003304	Insulin-like growth factor 1 receptor	IGF-I sR	2380	-0.244948	0.0199687	1.39e-33	0.0618326	0.0597509	0.0391387	-0.284087	-0.205809
cdy1709783	Q9Y6F8	SL018129	Testis-specific chromodomain protein Y 1	CDY1	2380	0.244832	0.0199726	1.53e-33	0.0625252	0.0586991	0.0391463	0.205686	0.283979
itih29326333	P19823	SL004711	Inter-alpha-trypsin inhibitor heavy chain H2	ITI heavy chain H2	2380	-0.245618	0.0200414	1.58e-33	0.0586091	0.0550327	0.0392811	-0.284899	-0.206337
fam177a18039413	Q8N128	SL018368	Protein FAM177A1	F177A	2380	-0.24273	0.0198313	1.9e-33	0.0846972	0.0666454	0.0388694	-0.2816	-0.203861
lepr5400523	P48357	SL003184	Leptin receptor	sLeptin R	2380	-0.245044	0.0200347	2.1e-33	0.0626042	0.061199	0.039268	-0.284312	-0.205776
cntn12974612	Q12860	SL004855	Contactin-1	contactin-1	2380	-0.246885	0.0201873	2.13e-33	0.0659353	0.0592501	0.0395672	-0.286452	-0.207317
serpina119002363	Q86U17	SL006615	Serpin A11	SPA11	2380	-0.23999	0.0196448	2.49e-33	0.0573615	0.0545591	0.0385038	-0.278494	-0.201486
fam20b71981973	O75063	SL012378	Glycosaminoglycan xylosylkinase	FA20B	2380	-0.24504	0.0200601	2.52e-33	0.0684165	0.061021	0.0393179	-0.284358	-0.205722
ssr18106153	P43307	SL015513	Translocon-associated protein subunit alpha	SSRA	2380	0.244657	0.0200502	2.93e-33	0.0617282	0.0605705	0.0392984	0.205359	0.283955
spaca3807643	Q8IXA5	SL007524	Sperm acrosome membrane-associated protein 3	SACA3	2380	0.247548	0.0203171	3.61e-33	0.0585693	0.0574094	0.0398216	0.207726	0.287369
il1r1299192	P14778	SL001997	Interleukin-1 receptor type 1	IL-1 sRI	2380	-0.244126	0.0200404	3.72e-33	0.0588301	0.0592539	0.0392792	-0.283405	-0.204847
hcar213495483	Q8TDS4	SL020147	Hydroxycarboxylic acid receptor 2	HCAR2	2380	0.243345	0.0200086	4.67e-33	0.0580994	0.0564486	0.039217	0.204128	0.282562
jag15092513	P78504	SL007328	Protein jagged-1	JAG1	2380	-0.23963	0.0197417	6.13e-33	0.0605922	0.0573675	0.0386937	-0.278323	-0.200936
ccl18304432	P55774	SL003323	C-C motif chemokine 18	PARC	2380	0.243195	0.0200472	6.66e-33	0.0666274	0.0621768	0.0392926	0.203902	0.282487
pim15359653	P11309	SL002702	Serine/threonine-protein kinase pim-1	PIM1	2380	-0.242325	0.0199833	7.03e-33	0.066002	0.0600722	0.0391673	-0.281492	-0.203158
dpt4979342	Q07507	SL008178	Dermatopontin	DERM	2380	0.240175	0.0198286	8.24e-33	0.0741324	0.058243	0.0388642	0.201311	0.279039
set536473	Q01105	SL007336	Protein SET	SET	2380	0.242368	0.0200169	8.67e-33	0.0606157	0.0580185	0.0392332	0.203135	0.281601
ntrk32658271	Q16288	SL004639	NT-3 growth factor receptor	TrkC	2380	-0.244026	0.0201798	1.04e-32	0.0651963	0.0614041	0.0395524	-0.283578	-0.204474
b3gnt89297123	Q7Z7M8	SL012644	UDP-GlcNAc:betaGal beta-1	3-N-acetylglucosaminyltransferase 8	2380	-0.241151	0.0199926	1.47e-32	0.0616608	0.0585219	0.0391854	-0.280336	-0.201965
ppp2r3a13665353	Q06190	SL004990	Serine/threonine-protein phosphatase 2A regulatory subunit B	PP2A	2380	0.24113	0.0200012	1.58e-32	0.065409	0.0615748	0.0392024	0.201927	0.280332
epyc927893	Q99645	SL009893	Epiphycan	Epiphycan	2380	-0.243091	0.0201722	1.67e-32	0.0595557	0.0544562	0.0395375	-0.282629	-0.203554
fgfr15532533	P11362	SL003060	Fibroblast growth factor receptor 1	bFGF-R	2380	-0.242304	0.0201186	1.81e-32	0.0571094	0.0568056	0.0394325	-0.281736	-0.202871
b4galt610832243	Q9UBX8	SL018597	Beta-1	4-galactosyltransferase 6	2380	-0.238125	0.0197826	1.96e-32	0.063009	0.0607909	0.0387739	-0.276898	-0.199351
traf413041473	Q9BUZ4	SL007634	TNF receptor-associated factor 4	TRAF4	2380	-0.240797	0.0200445	2.57e-32	0.0652498	0.055418	0.0392873	-0.280084	-0.20151
lrp83323371	Q14114	SL004610	Low-density lipoprotein receptor-related protein 8	LRP8	2380	-0.238725	0.019957	4.6e-32	0.0620579	0.0581439	0.0391156	-0.27784	-0.199609
rnase1721123	P07998	SL005355	Ribonuclease pancreatic	RNase 1	2380	0.23997	0.0201337	7.5e-32	0.0626902	0.0586226	0.0394621	0.200508	0.279433
crebbp1361463	Q92793	SL003777	CREB-binding protein	CREB-binding protein	2380	0.235361	0.0197928	1.03e-31	0.0859162	0.062324	0.0387939	0.196567	0.274155
tmem132c71731413	Q8N3T6	SL018134	Transmembrane protein 132C	T132C	2380	-0.236093	0.0198864	1.27e-31	0.059971	0.0586323	0.0389774	-0.27507	-0.197115
lrrc197014273	Q9H756	SL008469	Leucine-rich repeat-containing protein 19	LRC19	2380	0.235518	0.0199156	2.14e-31	0.0636459	0.0543773	0.0390345	0.196484	0.274553
atad2130431573	Q6PL18	SL007491	ATPase family AAA domain-containing protein 2	ATAD2	2380	0.233806	0.0199008	5.1e-31	0.057442	0.0516178	0.0390056	0.1948	0.272811
il36a1415073	Q9UHA7	SL005177	Interleukin-36 alpha	IL-1F6	2380	0.234511	0.019982	5.86e-31	0.0570548	0.0515732	0.0391647	0.195346	0.273675
met283732	P08581	SL000134	Hepatocyte growth factor receptor	Met	2380	-0.2373	0.0202317	6.34e-31	0.0553685	0.0556637	0.0396542	-0.276954	-0.197646
gsta112446493	P08263	SL005253	Glutathione S-transferase A1	GST A1-1	2380	0.235865	0.0201206	6.82e-31	0.0537275	0.0522645	0.0394365	0.196429	0.275301
adam198948133	Q9H013	SL018610	Disintegrin and metalloproteinase domain-containing protein 19	ADA19	2380	0.237066	0.0202472	7.97e-31	0.0564406	0.0549294	0.0396845	0.197381	0.27675
c5c64482662	P13671	SL000321	Complement C5b-C6 complex	C5b	2380	0.23814	0.0203444	8.25e-31	0.0618638	0.0605431	0.039875	0.198265	0.278015
icam55124623	Q9UMF0	SL005169	Intercellular adhesion molecule 5	sICAM-5	2380	-0.232654	0.0199722	1.55e-30	0.0560181	0.0543374	0.0391455	-0.271799	-0.193508
olfml38660333	Q9NRN5	SL009409	Olfactomedin-like protein 3	OLFL3	2380	0.238071	0.0204471	1.65e-30	0.0530998	0.0494141	0.0400762	0.197994	0.278147
azgp1931283	P25311	SL005396	Zinc-alpha-2-glycoprotein	AZGP1	2380	-0.233755	0.0202517	5.02e-30	0.0532901	0.0521325	0.0396933	-0.273448	-0.194062
nrxn35111153	Q9HDB5	SL008728	Neurexin-3-beta	NRX3B	2380	-0.230831	0.0200065	5.28e-30	0.0549896	0.0497494	0.0392128	-0.270044	-0.191618
bpifa2569553	Q96DR5	SL010290	BPI fold-containing family A member 2	SPLC2	2380	-0.233105	0.0203015	9.73e-30	0.053114	0.0541777	0.0397909	-0.272896	-0.193315
ndufb41067793	O95168	SL007990	NADH dehydrogenase [ubiquinone] 1 beta subcomplex subunit 4	NDUB4	2380	-0.231627	0.0202957	2.08e-29	0.0505607	0.0489601	0.0397795	-0.271406	-0.191847
sel1l29082253	Q5TEA6	SL018786	Protein sel-1 homolog 2	SE1L2	2380	-0.232218	0.0203557	2.19e-29	0.0501172	0.0493895	0.0398972	-0.272115	-0.192321
tff19185153	P04155	SL008591	Trefoil factor 1	TFF1	2380	-0.229335	0.0201578	3.07e-29	0.0626849	0.0543355	0.0395093	-0.268844	-0.189825
ibsp3415612	P21815	SL004660	Bone sialoprotein 2	BSP	2380	-0.226461	0.0199082	3.13e-29	0.0500229	0.0471908	0.03902	-0.265481	-0.187441
ccl282890592	Q9NRJ3	SL003303	C-C motif chemokine 28	CCL28	2380	-0.227047	0.0199877	3.72e-29	0.0577363	0.0517764	0.0391758	-0.266223	-0.187871
tff2919183	Q03403	SL002602	Trefoil factor 2	Trefoil factor 2	2380	-0.227589	0.0200403	3.83e-29	0.0520685	0.0497975	0.0392789	-0.266868	-0.18831
atp2a31351073	Q93084	SL011088	Sarcoplasmic/endoplasmic reticulum calcium ATPase 3	AT2A3	2380	-0.228128	0.0201108	4.41e-29	0.0623198	0.0573013	0.0394171	-0.267546	-0.188711
dld1002513	P09622	SL008018	Dihydrolipoyl dehydrogenase	mitochondrial	2380	-0.227587	0.0200638	4.43e-29	0.0580942	0.0489441	0.0393251	-0.266912	-0.188262
npipb3995423	Q92617	SL019214	Nuclear pore complex-interacting protein family member B3	NPPL3	2380	-0.229859	0.0202831	4.97e-29	0.0499731	0.0488834	0.0397548	-0.269614	-0.190105
amy2b10439573	P19961	SL005393	Alpha-amylase 2B	Alpha-amylase 2B	2380	-0.228824	0.0201996	5.21e-29	0.0543825	0.0512407	0.0395912	-0.268415	-0.189232
itga1itgb1350342	P05556	SL003179	Integrin alpha-I: beta-1 complex	Integrin a1b1	2380	0.227045	0.0200735	6.3e-29	0.0535335	0.0523337	0.0393441	0.187701	0.266389
klk148620563	Q9P0G3	SL003919	Kallikrein-14	kallikrein 14	2380	-0.227986	0.020168	6.74e-29	0.0509896	0.0480682	0.0395294	-0.267516	-0.188457
fam171a15610323	Q5VUB5	SL008349	Protein FAM171A1	CJ038	2380	0.223911	0.0198726	1.01e-28	0.0559385	0.0496534	0.0389503	0.184961	0.262861
rgmb333181	Q6NW40	SL010468	RGM domain family member B	RGMB	2380	-0.22551	0.0200371	1.15e-28	0.059235	0.0476504	0.0392726	-0.264782	-0.186237
adamts154533762	Q8TE58	SL012740	A disintegrin and metalloproteinase with thrombospondin motifs 15	ATS15	2380	0.224299	0.0200207	2e-28	0.0526113	0.0530064	0.0392406	0.185058	0.263539
hyal18309123	Q12794	SL008798	Hyaluronidase-1	HYAL1	2380	-0.224427	0.0200559	2.31e-28	0.0590679	0.0544504	0.0393096	-0.263736	-0.185117
ager4125522	Q15109	SL003680	Advanced glycosylation end product-specific receptor	soluble	2380	-0.225596	0.0202042	2.99e-28	0.0531248	0.0448507	0.0396002	-0.265197	-0.185996
c35803243	P01024	SL003362	Complement C3d fragment	C3d	2380	0.217026	0.0194533	3.31e-28	0.0519877	0.04757	0.0381285	0.178898	0.255154
lilra48299663	P59901	SL018438	Leukocyte immunoglobulin-like receptor subfamily A member 4	LIRA4	2380	0.227622	0.0204534	4.44e-28	0.0502287	0.0485031	0.0400887	0.187533	0.267711
sec11c10658283	Q9BY50	SL018820	Signal peptidase complex catalytic subunit SEC11C	SC11C	2380	-0.22439	0.0201799	4.9e-28	0.0479071	0.0486416	0.0395526	-0.263943	-0.184837
plekha712731123	Q6IQ23	SL019906	Pleckstrin homology domain-containing family A member 7	PKHA7	2380	0.223999	0.0201726	5.77e-28	0.0545621	0.054182	0.0395382	0.184461	0.263537
hrsp1214636253	P52758	SL005350	Ribonuclease UK114	Ribonuclease UK114	2380	0.220335	0.0199438	1.05e-27	0.050841	0.0489258	0.0390898	0.181245	0.259424
man1b17071234	Q9UKM7	SL017953	Endoplasmic reticulum mannosyl-oligosaccharide 1	2-alpha-mannosidase	2380	0.222557	0.020197	1.42e-27	0.0544985	0.0491119	0.0395862	0.18297	0.262143
col1a111140563	P02452	SL007932	Collagen alpha-1(I) chain	CO1A1	2380	-0.225511	0.0205008	1.74e-27	0.0504378	0.0496849	0.0401816	-0.265693	-0.18533
igf12952752	P05019	SL000047	Insulin-like growth factor I	IGF-I	2380	-0.223945	0.0204855	3.57e-27	0.0497197	0.0480187	0.0401517	-0.264096	-0.183793
cd84807333	Q9UIB8	SL008588	SLAM family member 5	SLAF5	2380	0.221187	0.0202683	4.35e-27	0.048911	0.0472097	0.0397258	0.181461	0.260913
impad19231233	Q9NX62	SL017105	Inositol monophosphatase 3	IMPA3	2380	-0.219404	0.0201288	4.98e-27	0.05637	0.052746	0.0394524	-0.258856	-0.179951
tnc415532	P24821	SL003198	Tenascin	Tenascin	2380	-0.21709	0.0199241	5.2e-27	0.0475477	0.0420625	0.0390513	-0.256141	-0.178038
igdcc497931453	Q8TDY8	SL019123	Immunoglobulin superfamily DCC subclass member 4	IGDC4	2380	-0.214086	0.0196742	6.04e-27	0.0534309	0.046459	0.0385614	-0.252648	-0.175525
reg3a9277163	Q06141	SL002648	Regenerating islet-derived protein 3-alpha	PAP1	2380	-0.215004	0.0198387	9.55e-27	0.047614	0.0469865	0.0388838	-0.253888	-0.17612
nptx19256783	Q15818	SL012506	Neuronal pentraxin-1	NPTX1	2380	-0.218983	0.0202476	1.2e-26	0.050741	0.0465562	0.0396853	-0.258668	-0.179298
postn6645533	Q15063	SL005084	Periostin	Periostin	2380	-0.214484	0.0198366	1.24e-26	0.0549126	0.0481311	0.0388797	-0.253364	-0.175605
cend178431523	Q8N111	SL018277	Cell cycle exit and neuronal differentiation protein 1	CEND	2380	0.218215	0.0201884	1.29e-26	0.0472762	0.0447485	0.0395693	0.178646	0.257784
st3gal15657283	Q11201	SL009528	CMP-N-acetylneuraminate-beta-galactosamide-alpha-2	3-sialyltransferase 1	2380	-0.215467	0.0200443	2.38e-26	0.0529058	0.0512967	0.0392868	-0.254754	-0.17618
chi3l29383243	Q15782	SL012505	Chitinase-3-like protein 2	CH3L2	2380	-0.217845	0.020267	2.4e-26	0.0454109	0.0450385	0.0397234	-0.257568	-0.178121
gria4107601073	P48058	SL018367	Glutamate receptor 4	GRIA4	2380	0.216682	0.020184	2.76e-26	0.0480977	0.0438272	0.0395607	0.177122	0.256243
ppp1r81303913	Q12972	SL019546	Nuclear inhibitor of protein phosphatase 1	PP1R8	2380	-0.21793	0.0203233	3.13e-26	0.0449296	0.0440195	0.0398336	-0.257764	-0.178096
cmpk183121393	P30085	SL007871	UMP-CMP kinase	Cytidylate kinase	2380	0.213936	0.0200692	5.99e-26	0.0505986	0.0485094	0.0393356	0.174601	0.253272
hgf2681232	P14210	SL000441	Hepatocyte growth factor	HGF	2380	0.21621	0.0202864	6.12e-26	0.0489743	0.0483481	0.0397614	0.176448	0.255971
fam3b917763	P58499	SL007306	Protein FAM3B	FAM3B	2380	-0.214745	0.0201944	7.83e-26	0.0458281	0.0468532	0.0395811	-0.254326	-0.175164
dnajb148037533	Q8TBM8	SL018412	DnaJ homolog subfamily B member 14	DJB14	2380	-0.215738	0.0202989	8.31e-26	0.0451835	0.0453308	0.0397858	-0.255523	-0.175952
leap2570813	Q969E1	SL007589	Liver-expressed antimicrobial peptide 2	LEAP2	2380	0.205739	0.0194403	1.31e-25	0.0562088	0.0484861	0.0381029	0.167636	0.243842
cx3cl12827232	P78423	SL000427	Fractalkine	Fractalkine/CX3CL-1	2380	-0.213913	0.0202183	1.35e-25	0.0439747	0.0439182	0.0396278	-0.253541	-0.174285
edn212574363	P20800	SL000405	Endothelin 2	Endothelin 2	2380	0.210157	0.0198855	1.53e-25	0.0446357	0.0433492	0.0389755	0.171182	0.249133
ece18767443	P42892	SL004060	Endothelin-converting enzyme 1	Endothelin-converting enzyme 1	2380	-0.214756	0.0203425	1.72e-25	0.0441099	0.0434005	0.0398713	-0.254627	-0.174884
reg1a13095513	P05451	SL005357	Pancreatic stone protein	PSP	2380	-0.216416	0.0205454	2.18e-25	0.0450486	0.042025	0.040269	-0.256685	-0.176147
rdh1612881173	O75452	SL019970	Retinol dehydrogenase 16	RDH16	2380	0.212757	0.0202377	2.68e-25	0.0467781	0.0437277	0.039666	0.173091	0.252423
kcna101304273	Q16322	SL019583	Potassium voltage-gated channel subfamily A member 10	KCA10	2380	-0.209623	0.0199594	2.98e-25	0.0495299	0.0474758	0.0391204	-0.248744	-0.170503
tp53i1113022203	O14683	SL019515	Tumor protein p53-inducible protein 11	P5I11	2380	0.211502	0.0201561	3.28e-25	0.0490503	0.0470106	0.039506	0.171996	0.251008
chga8476113	P10645	SL002762	Chromogranin-A	CgA	2380	-0.209106	0.0199854	4.45e-25	0.0438752	0.0422056	0.0391714	-0.248277	-0.169934
layn2635612	Q6UX15	SL004646	Layilin	Layilin	2380	-0.21195	0.02026	4.51e-25	0.0447183	0.0412373	0.0397095	-0.25166	-0.172241
dcbld2933823	Q96PD2	SL012786	Discoidin	CUB and LCCL domain-containing protein 2	2380	-0.21147	0.0202456	5.32e-25	0.0436624	0.043805	0.0396815	-0.251152	-0.171789
arl111243383	Q969Q4	SL019709	ADP-ribosylation factor-like protein 11	ARL11	2380	-0.209989	0.0202255	1e-24	0.0534466	0.0435453	0.0396421	-0.249631	-0.170347
magi214066493	Q86UL8	SL020306	Membrane-associated guanylate kinase	WW and PDZ domain-containing protein 2	2380	0.210623	0.0203029	1.09e-24	0.0442326	0.0403272	0.0397936	0.170829	0.250417
fam20a6433573	Q96MK3	SL012782	Protein FAM20A	FA20A	2380	0.211213	0.0204275	1.53e-24	0.0431125	0.041502	0.040038	0.171175	0.251251
psd2911873	Q9BQI7	SL018816	PH and SEC7 domain-containing protein 2	PSD2	2380	-0.207943	0.0201742	2.12e-24	0.0460503	0.0426655	0.0395414	-0.247485	-0.168402
rabepk13599153	Q7Z6M1	SL020211	Rab9 effector protein with kelch motifs	RABEK	2380	-0.210001	0.0203972	2.38e-24	0.0413879	0.0410189	0.0399786	-0.24998	-0.170023
ftcd9213243	O95954	SL018900	Formimidoyltransferase-cyclodeaminase	FTCD	2380	0.202841	0.0197706	3.4e-24	0.0421233	0.0397874	0.0387504	0.16409	0.241591
klk53201492	Q9Y337	SL003863	Kallikrein-5	kallikrein 5	2380	0.207767	0.0202669	3.68e-24	0.0441732	0.0428591	0.0397231	0.168044	0.24749
fam3b5618503	P58499	SL007306	Protein FAM3B	FAM3B	2380	-0.205292	0.0200926	5.17e-24	0.0413013	0.0428907	0.0393816	-0.244674	-0.165911
fam150b628473	Q6UX46	SL012605	Protein FAM150B	F150B	2380	0.205044	0.0200855	5.64e-24	0.0440011	0.0412609	0.0393677	0.165676	0.244411
brf15384673	Q92994	SL016130	Transcription factor IIIB 90 kDa subunit	BRF-1	2380	-0.208349	0.0204172	5.86e-24	0.0427145	0.0402517	0.0400176	-0.248367	-0.168332
bmp13348492	P13497	SL003994	Bone morphogenetic protein 1	BMP-1	2380	0.204701	0.0200664	6.06e-24	0.0410368	0.0392622	0.0393302	0.165371	0.244031
tff34721542	Q07654	SL006119	Trefoil factor 3	TFF3	2380	-0.192832	0.0189121	6.37e-24	0.128538	0.0189518	0.0370678	-0.2299	-0.155764
fstl33438102	O95633	SL009324	Follistatin-related protein 3	FSTL3	2380	0.205632	0.0202043	7.64e-24	0.041566	0.0401371	0.0396004	0.166032	0.245233
selplg1126683	Q14242	SL007418	P-selectin glycoprotein ligand 1	SELPL	2380	-0.205172	0.0201684	8.01e-24	0.0431689	0.0410433	0.0395301	-0.244702	-0.165642
nxph3605463	O95157	SL012391	Neurexophilin-3	NXPH3	2380	0.206426	0.0203533	1.08e-23	0.0486617	0.04536	0.0398924	0.166533	0.246318
stox111918543	Q6ZVD7	SL019060	Storkhead-box protein 1	STOX1	2380	-0.205592	0.0202904	1.19e-23	0.0443135	0.0402215	0.0397691	-0.245361	-0.165823
pear18275313	Q5VY43	SL018435	Platelet endothelial aggregation receptor 1	PEAR1	2380	-0.20351	0.0200938	1.24e-23	0.0419378	0.0410012	0.0393839	-0.242894	-0.164126
angptl111142113	O95841	SL012396	Angiopoietin-related protein 1	ANGL1	2380	-0.202309	0.0199774	1.26e-23	0.0469119	0.0449412	0.0391557	-0.241465	-0.163153
rab35135141213	Q15286	SL005732	Ras-related protein Rab-35	Rab-1C	2380	-0.20733	0.0204816	1.31e-23	0.0396533	0.0398881	0.040144	-0.247474	-0.167186
omd572513	Q99983	SL008574	Osteomodulin	OMD	2380	-0.206016	0.0203544	1.33e-23	0.0474823	0.0392057	0.0398945	-0.245911	-0.166122
clk211327563	P49760	SL019430	Dual specificity protein kinase CLK2	CLK2	2380	-0.207818	0.0205371	1.36e-23	0.0398371	0.0389547	0.0402526	-0.248071	-0.167566
map2k2362834	P36507	SL010501	Dual specificity mitogen-activated protein kinase kinase 2	MP2K2	2380	0.206773	0.0204548	1.5e-23	0.0407515	0.0405649	0.0400914	0.166682	0.246864
oxt8356883	P01178	SL009326	Oxytocin-neurophysin 1	NEU1	2380	0.199911	0.0197901	1.61e-23	0.0554898	0.0391416	0.0387886	0.161123	0.2387
cst24324332	P09228	SL008516	Cystatin-SA	CYTT	2380	-0.206751	0.0204816	1.73e-23	0.0444964	0.0411429	0.040144	-0.246895	-0.166607
clu4542242	P10909	SL001896	Clusterin	Clusterin	2380	-0.203593	0.020216	2.18e-23	0.0399651	0.0411666	0.0396233	-0.243216	-0.163969
boc432822	Q9BWV1	SL013490	Brother of CDO	BOC	2380	-0.202716	0.0201306	2.19e-23	0.058563	0.0348122	0.039456	-0.242172	-0.16326
bmpr1a485961	P36894	SL004080	Bone morphogenetic protein receptor type-1A	BMPR1A	2380	-0.204737	0.0204013	3.07e-23	0.0455138	0.0418976	0.0399865	-0.244723	-0.16475
defb11983701023	Q8N690	SL012695	Beta-defensin 119	DB119	2380	0.204301	0.0203763	3.35e-23	0.0396355	0.040384	0.0399376	0.164363	0.244238
prss13049612	P07477	SL000603	Trypsin-1	Trypsin	2380	-0.203975	0.0203728	3.85e-23	0.0414288	0.0403888	0.0399307	-0.243905	-0.164044
pcbd1113131003	P61457	SL008857	Pterin-4-alpha-carbinolamine dehydratase	PHS	2380	0.202949	0.0203164	4.8e-23	0.0398532	0.0384186	0.0398202	0.163128	0.242769
hspa1l12041333	P34931	SL013773	Heat shock 70 kDa protein 1-like	HS71L	2380	-0.202271	0.0202605	5.08e-23	0.040673	0.0356272	0.0397105	-0.241982	-0.162561
c4ac4b4481342	P0C0L5	SL000316	Complement C4	C4	2380	0.202703	0.0203636	6.75e-23	0.0398249	0.0377178	0.0399127	0.16279	0.242616
ltaltb3506491	P01374	SL000508	Lymphotoxin alpha2:beta1	Lymphotoxin a2/b1	2380	-0.201853	0.0202986	7.43e-23	0.0382721	0.0381752	0.0397852	-0.241638	-0.162068
ccl11530173	P51671	SL000406	Eotaxin	Eotaxin	2380	-0.203087	0.0204588	8.8e-23	0.0413359	0.0391082	0.0400992	-0.243186	-0.162988
fstl1131121793	Q12841	SL009349	Follistatin-related protein 1	FSTL1	2380	-0.201445	0.0203025	9.19e-23	0.0396081	0.0401279	0.039793	-0.241238	-0.161652
ptprs6049643	Q13332	SL006532	Receptor-type tyrosine-protein phosphatase S	PTPRS	2380	-0.201136	0.0202745	9.32e-23	0.0428043	0.0355564	0.039738	-0.240874	-0.161398
cd93141362343	Q9NPY3	SL007696	Complement component C1q receptor	C1QR1	2380	-0.200233	0.0202341	1.18e-22	0.0385527	0.0366161	0.0396589	-0.239892	-0.160574
cd200r193821103	Q8TD46	SL014288	Cell surface glycoprotein CD200 receptor 1	MO2R1	2380	-0.198754	0.0201159	1.37e-22	0.0466717	0.0426235	0.0394271	-0.238181	-0.159327
sod25008511	P04179	SL001815	Superoxide dismutase [Mn]	mitochondrial	2380	-0.199018	0.0201526	1.44e-22	0.0443404	0.0412535	0.0394991	-0.238517	-0.159519
arhgef713932453	Q14155	SL005746	Rho guanine nucleotide exchange factor 7	COOL-1	2380	-0.201785	0.0204376	1.47e-22	0.0382201	0.0385287	0.0400577	-0.241842	-0.161727
adam23704923	O75077	SL015911	Disintegrin and metalloproteinase domain-containing protein 23	ADAM 23	2380	-0.198053	0.0200619	1.49e-22	0.0411263	0.0420948	0.0393213	-0.237374	-0.158732
arhgef10906133	O15013	SL018810	Rho guanine nucleotide exchange factor 10	ARHGA	2380	0.198832	0.0201477	1.53e-22	0.0393303	0.0409076	0.0394895	0.159343	0.238322
sod3846323	P08294	SL003672	Extracellular superoxide dismutase [Cu-Zn]	SOD3	2380	-0.198265	0.0200971	1.58e-22	0.0456191	0.0453302	0.0393902	-0.237655	-0.158874
c14orf936439593	Q9H972	SL017431	Uncharacterized protein C14orf93	CN093	2380	0.197066	0.0200965	2.79e-22	0.0389691	0.0393487	0.0393891	0.157677	0.236455
fyn455032	P06241	SL006913	Tyrosine-protein kinase Fyn	FYN	2380	0.198557	0.0202494	2.8e-22	0.038181	0.0378064	0.0396888	0.158868	0.238246
ccl12770512	P22362	SL003176	C-C motif chemokine 1	I-309	2380	-0.198717	0.0202704	2.87e-22	0.0376126	0.038566	0.0397299	-0.238447	-0.158987
figf1470513	O43915	SL003320	Vascular endothelial growth factor D	VEGF-D	2380	-0.196887	0.0201314	3.57e-22	0.038277	0.0386929	0.0394575	-0.236345	-0.15743
ftmt804893	Q8N4E7	SL018378	Ferritin	mitochondrial	2380	0.198589	0.0203177	3.78e-22	0.0411879	0.0357289	0.0398227	0.158766	0.238411
cycs2942502	P99999	SL000396	Cytochrome c	Cytochrome c	2380	-0.19727	0.0201934	3.97e-22	0.0433291	0.0389556	0.0395791	-0.236849	-0.157691
ment5744123	Q9BUN1	SL017113	Protein MENT	CA056	2380	-0.197432	0.0202299	4.35e-22	0.0417526	0.0401467	0.0396506	-0.237082	-0.157781
stk163471491	O75716	SL010517	Serine/threonine-protein kinase 16	STK16	2380	-0.199184	0.0204804	5.99e-22	0.0366454	0.036668	0.0401415	-0.239325	-0.159042
muc1917633	P15941	SL000001	Mucin-1	MUC1	2380	-0.197477	0.0203466	7.23e-22	0.0376904	0.0377269	0.0398794	-0.237356	-0.157597
grid212758473	O43424	SL019871	Glutamate receptor ionotropic	delta-2	2380	-0.195193	0.0201486	8.56e-22	0.0440796	0.0412476	0.0394912	-0.234684	-0.155702
macrod1136533353	Q9BQ69	SL020203	O-acetyl-ADP-ribose deacetylase MACROD1	MACD1	2380	-0.197365	0.0204015	9.73e-22	0.0373722	0.0342356	0.0399869	-0.237352	-0.157379
nudt16l112497293	Q9BRJ7	SL015180	Protein syndesmos	SDOS	2380	0.19437	0.0200961	9.92e-22	0.042377	0.0392027	0.0393883	0.154982	0.233759
ins4883562	P01308	SL000021	Insulin	Insulin	2380	0.194931	0.0201659	1.05e-21	0.0386809	0.0365249	0.0395251	0.155406	0.234456
nrp1321432	O14786	SL006397	Neuropilin-1	NRP1	2380	-0.193721	0.0201277	1.55e-21	0.0373363	0.0367176	0.0394502	-0.233171	-0.154271
serpinf17735173	P36955	SL003066	Pigment epithelium-derived factor	PEDF	2380	0.196249	0.0204147	1.72e-21	0.0419971	0.0392404	0.0400129	0.156236	0.236262
vrk11255353	Q99986	SL010954	Serine/threonine-protein kinase VRK1	VRK1	2380	0.194087	0.0202107	1.89e-21	0.0376521	0.037101	0.0396129	0.154474	0.2337
crabp111967233	P29762	SL013765	Cellular retinoic acid-binding protein 1	RABP1	2380	-0.195281	0.020367	2.18e-21	0.0357498	0.0354066	0.0399193	-0.2352	-0.155362
cast302652	P20810	SL000338	Calpastatin	Calpastatin	2380	-0.188676	0.0196824	2.22e-21	0.0423425	0.0405603	0.0385774	-0.227254	-0.150099
klk123199542	Q9UKR0	SL003916	Kallikrein-12	kallikrein 12	2380	-0.193982	0.020258	2.45e-21	0.0355031	0.0357443	0.0397057	-0.233688	-0.154276
kras5193513	P01116	SL002542	GTPase KRas	K-ras	2380	0.194827	0.0203483	2.47e-21	0.0425446	0.0401831	0.0398827	0.154944	0.23471
pcdhb2107482163	Q9Y5E7	SL018468	Protocadherin beta-2	PCDB2	2380	-0.189026	0.019765	2.73e-21	0.0356692	0.0343764	0.0387394	-0.227765	-0.150287
ca43177492	P22748	SL010369	Carbonic anhydrase 4	Carbonic Anhydrase IV	2380	-0.194596	0.020381	3.17e-21	0.0356429	0.03558	0.0399467	-0.234543	-0.154649
defb103a5679163	P81534	SL004534	Beta-defensin 103	HBD-3	2380	0.194158	0.0203788	3.83e-21	0.0367528	0.0367836	0.0399424	0.154215	0.2341
nagpa11208153	Q9UK23	SL019369	N-acetylglucosamine-1-phosphodiester alpha-N-acetylglucosaminidase	NAGPA	2380	-0.190146	0.0199764	4.16e-21	0.0511036	0.0416048	0.0391538	-0.2293	-0.150993
ngfr837453	P08138	SL004638	Tumor necrosis factor receptor superfamily member 16	NGF R	2380	0.190819	0.0200536	4.28e-21	0.0361961	0.0341867	0.039305	0.151514	0.230124
mt1f10416793	P04733	SL014687	Metallothionein-1F	MT1F	2380	-0.193007	0.0203421	5.51e-21	0.0382175	0.0350328	0.0398705	-0.232877	-0.153136
tagln975663	Q01995	SL008169	Transgelin	TAGL	2380	-0.192714	0.0203791	7.38e-21	0.0373399	0.0360983	0.0399431	-0.232657	-0.152771
eda2826532	Q92838	SL004644	Ectodysplasin-A	secreted form	2380	-0.193817	0.0205022	7.58e-21	0.0359519	0.0358209	0.0401843	-0.234002	-0.153633
amy1a79181143	P04745	SL005114	Alpha-amylase 1	Amylase	2380	-0.193205	0.0204448	7.83e-21	0.0395498	0.0356937	0.0400718	-0.233276	-0.153133
reg411102223	Q9BYZ8	SL012561	Regenerating islet-derived protein 4	REG4	2380	-0.19202	0.0203194	7.83e-21	0.0400963	0.0389714	0.0398261	-0.231846	-0.152193
dner9769483	Q8NFT8	SL008968	Delta and Notch-like epidermal growth factor-related receptor	DNER	2380	-0.192765	0.0204423	9.43e-21	0.0389548	0.0389691	0.0400669	-0.232832	-0.152699
flrt213122193	O43155	SL008360	Leucine-rich repeat transmembrane protein FLRT2	FLRT2	2380	-0.189895	0.0201484	9.87e-21	0.0382822	0.0341953	0.0394909	-0.229386	-0.150404
c3orf186994193	Q9UK00	SL018001	Uncharacterized protein C3orf18	CC018	2380	-0.189569	0.0201247	1.03e-20	0.0347039	0.0350845	0.0394445	-0.229013	-0.150124
ide3197702	P14735	SL007122	Insulin-degrading enzyme	IDE	2380	-0.191552	0.0203369	1.04e-20	0.0363884	0.0373023	0.0398604	-0.231412	-0.151692
negr1705053	Q7Z3B1	SL008810	Neuronal growth regulator 1	NEGR1	2380	-0.189668	0.0201698	1.2e-20	0.037518	0.0323571	0.0395327	-0.229201	-0.150135
gdf1112060283	O95390	SL004345	Growth/differentiation factor 11	GDF-11	2380	-0.190242	0.0202535	1.32e-20	0.0342986	0.0348159	0.0396968	-0.229939	-0.150545
fgf13486582	P05230	SL000299	Fibroblast growth factor 1	b-ECGF	2380	0.191048	0.0203444	1.35e-20	0.03771	0.0364448	0.039875	0.151173	0.230923
postn3457571	Q15063	SL005084	Periostin	Periostin	2380	-0.186408	0.0199159	1.79e-20	0.0403887	0.0348296	0.0390352	-0.225443	-0.147373
itgavitgb54917621	P18084	SL003182	Integrin alpha-V: beta-5 complex	Integrin aVb5	2380	-0.189729	0.0202875	1.92e-20	0.0441663	0.0382518	0.0397634	-0.229492	-0.149965
ccl25270552	O15444	SL003197	C-C motif chemokine 25	TECK	2380	0.188456	0.0202446	2.84e-20	0.0339283	0.0326122	0.0396794	0.148776	0.228135
bcl2l14423772	Q07817	SL003674	Bcl-2-like protein 1	BCL2-like 1 protein	2380	-0.190168	0.020449	3.1e-20	0.0355651	0.0335625	0.04008	-0.230248	-0.150088
bmp68459103	P22004	SL003993	Bone morphogenetic protein 6	BMP-6	2380	-0.187202	0.0201686	3.64e-20	0.0355312	0.0349723	0.0395305	-0.226733	-0.147671
matn2332522	O00339	SL010465	Matrilin-2	MATN2	2380	-0.188067	0.0202618	3.64e-20	0.0371499	0.0332903	0.0397131	-0.22778	-0.148354
hsp90aa1hsp90ab12625534	P07900	SL017612	Heat shock protein HSP 90-alpha/beta	HSP 90a/b	2380	0.188247	0.0202905	3.78e-20	0.0374197	0.0356605	0.0397693	0.148478	0.228017
cxcl123516602	P48061	SL004712	Stromal cell-derived factor 1	SDF-1	2380	-0.188145	0.0202955	4.04e-20	0.033516	0.0322112	0.0397793	-0.227925	-0.148366
mfap29294453	P55001	SL012443	Microfibrillar-associated protein 2	MFAP2	2380	0.185283	0.0199867	4.04e-20	0.040166	0.0369133	0.039174	0.146109	0.224457
fstl19304273	Q12841	SL009349	Follistatin-related protein 1	FSTL1	2380	-0.188296	0.0203471	4.67e-20	0.0343187	0.0326142	0.0398803	-0.228177	-0.148416
lman27638303	Q12907	SL005403	Vesicular integral-membrane protein VIP36	Lectin	2380	0.189755	0.020537	5.32e-20	0.0334862	0.0332047	0.0402525	0.149503	0.230008
pcdha47157223	Q9UN74	SL018095	Protocadherin alpha-4	PCDA4	2380	-0.183851	0.0199101	5.6e-20	0.035333	0.0357773	0.0390238	-0.222875	-0.144827
cyr61626493	O00622	SL010428	Protein CYR61	CYR61	2380	0.185841	0.0201387	5.91e-20	0.035333	0.0354287	0.0394718	0.146369	0.225312
bach112451623	O14867	SL018858	Transcription regulator protein BACH1	BACH1	2380	-0.189356	0.0205442	6.53e-20	0.0332424	0.0331581	0.0402666	-0.229622	-0.149089
cd972822562	P48960	SL004726	CD97 antigen	CD97	2380	-0.186496	0.0202468	6.88e-20	0.0326757	0.0333165	0.0396837	-0.22618	-0.146813
zap704476222	P43403	SL010519	Tyrosine-protein kinase ZAP-70	ZAP70	2380	-0.187605	0.020367	6.88e-20	0.032806	0.0322169	0.0399193	-0.227524	-0.147686
relb1146493	Q01201	SL013813	Transcription factor RelB	RELB	2380	-0.189132	0.0205534	7.48e-20	0.0332624	0.0327171	0.0402846	-0.229417	-0.148847
pvrig6464403	Q6DKI7	SL017467	Transmembrane protein PVRIG	PVRIG	2380	0.188321	0.0204936	8.38e-20	0.0335183	0.0343155	0.0401674	0.148154	0.228488
cbln19313273	P23435	SL017250	Cerebellin-1	CBLN1	2380	-0.186969	0.0203689	9.18e-20	0.0363694	0.0367537	0.039923	-0.226892	-0.147046
birc74561652	Q96CA5	SL004299	Baculoviral IAP repeat-containing protein 7 Isoform beta	Livin B	2380	0.188511	0.020552	9.75e-20	0.0349154	0.0361533	0.0402818	0.14823	0.228793
cd969735443	P40200	SL019066	T-cell surface protein tactile	TACT	2380	0.186577	0.0203504	1.01e-19	0.0325257	0.0320577	0.0398869	0.14669	0.226464
efna35759103	P52797	SL004139	Ephrin-A3	Ephrin-A3	2380	-0.185332	0.0202172	1.02e-19	0.0353566	0.0341033	0.0396256	-0.224958	-0.145706
sfrp277511213	Q96HF1	SL003769	Secreted frizzled-related protein 2	SARP-1	2380	-0.188526	0.0205811	1.09e-19	0.0328266	0.0330278	0.0403389	-0.228865	-0.148187
gbp678181013	Q6ZN66	SL018271	Guanylate-binding protein 6	GBP6	2380	-0.186668	0.0204137	1.25e-19	0.0328508	0.0336391	0.0400109	-0.226679	-0.146658
col28a11070213	Q2UY09	SL012521	Collagen alpha-1(XXVIII) chain	COSA1	2380	0.183087	0.0201026	1.74e-19	0.0421859	0.0353161	0.0394011	0.143686	0.222488
jakmip39068173	Q5VZ66	SL018805	Janus kinase and microtubule-interacting protein 3	JKIP3	2380	-0.183679	0.0201797	1.83e-19	0.0373507	0.0313302	0.0395521	-0.223231	-0.144127
ilf312759473	Q12906	SL004792	Double-stranded RNA-binding protein 76	DRBP76	2380	0.183873	0.0202606	2.32e-19	0.0389823	0.0309313	0.0397109	0.144162	0.223583
pcsk113388573	P29120	SL012430	Neuroendocrine convertase 1	NEC1	2380	-0.185635	0.020469	2.45e-19	0.033738	0.0322208	0.0401193	-0.225754	-0.145515
fabp54985111	Q01469	SL005352	Fatty acid-binding protein	epidermal	2380	0.183282	0.0202175	2.53e-19	0.0363649	0.034328	0.0396262	0.143656	0.222908
cst53803102	P28325	SL008382	Cystatin-D	CYTD	2380	-0.185399	0.0204599	2.62e-19	0.0395533	0.0356783	0.0401013	-0.2255	-0.145297
scn2b8353153	O60939	SL018464	Sodium channel subunit beta-2	SCN2B	2380	-0.183416	0.0202452	2.66e-19	0.0335903	0.0310244	0.0396805	-0.223096	-0.143735
cdnf4962521	Q49AH0	SL012538	Cerebral dopamine neurotrophic factor	ARMEL	2380	-0.183969	0.0203523	3.19e-19	0.0359528	0.0326675	0.0398905	-0.223859	-0.144078
enpp5655653	Q9UJA9	SL012863	Ectonucleotide pyrophosphatase/phosphodiesterase family member 5	ENPP5	2380	-0.182003	0.0201702	3.67e-19	0.0351647	0.0330607	0.0395335	-0.221537	-0.14247
cryzl19207603	O95825	SL018887	Quinone oxidoreductase-like protein 1	QORL1	2380	0.183444	0.0203325	3.71e-19	0.0375053	0.0351117	0.0398516	0.143593	0.223296
aldh1a11126583	P00352	SL005674	Retinal dehydrogenase 1	Retinal dehydrogenase 1	2380	0.178404	0.0198301	4.65e-19	0.0329757	0.0347321	0.0388669	0.139537	0.217271
adamts3884523	O15072	SL012361	A disintegrin and metalloproteinase with thrombospondin motifs 3	ATS3	2380	-0.18073	0.0201012	4.88e-19	0.0321187	0.0324748	0.0393983	-0.220128	-0.141331
mmp92579175	P14780	SL000527	Matrix metalloproteinase-9	MMP-9	2380	0.184203	0.0204882	4.9e-19	0.035318	0.0336625	0.0401568	0.144046	0.22436
tor1aip110606343	Q5JTV8	SL018600	Torsin-1A-interacting protein 1	TOIP1	2380	0.179474	0.0199638	4.93e-19	0.034487	0.0333514	0.0391291	0.140345	0.218603
gh210978393	P01242	SL009327	Growth hormone variant	SOM2	2380	-0.182437	0.0203394	5.89e-19	0.0523745	0.0257602	0.0398653	-0.222302	-0.142572
atp1b113392133	P05026	SL008814	Sodium/potassium-transporting ATPase subunit beta-1	AT1B1	2380	0.178169	0.0198827	6.35e-19	0.0311122	0.0314101	0.03897	0.139199	0.217139
sele347012	P16581	SL001945	E-Selectin	sE-Selectin	2380	0.177769	0.0198828	7.58e-19	0.0342067	0.0283285	0.0389703	0.138799	0.216739
colec114430443	Q9BWP8	SL006713	Collectin-11	Collectin Kidney 1	2380	-0.182139	0.020438	9.78e-19	0.0333963	0.0341275	0.0400584	-0.222197	-0.14208
micall21289113	Q8IY33	SL019924	MICAL-like protein 2	MILK2	2380	-0.180411	0.0202497	9.99e-19	0.030731	0.0309332	0.0396895	-0.2201	-0.140721
fam189a25719663	Q15884	SL014977	Protein FAM189A2	CI061	2380	0.18253	0.0205111	1.09e-18	0.0308871	0.031405	0.0402017	0.142328	0.222732
mxra8700213	Q9BRK3	SL017989	Matrix-remodeling-associated protein 8	MXRA8	2380	0.182095	0.0204872	1.2e-18	0.0328959	0.03322	0.0401549	0.14194	0.222249
spink58028223	Q9NQ38	SL009201	Serine protease inhibitor Kazal-type 5	SPINK5	2380	-0.178619	0.0201472	1.46e-18	0.0328493	0.0326961	0.0394885	-0.218108	-0.139131
gxylt1822913	Q4G148	SL018440	Glucoside xylosyltransferase 1	GXLT1	2380	-0.176723	0.0199848	1.78e-18	0.0490111	0.0380913	0.0391701	-0.215893	-0.137553
fam107b4774623	Q9H098	SL016129	Protein FAM107B	FAM107B	2380	0.178386	0.0202192	2.12e-18	0.0338127	0.0351996	0.0396296	0.138756	0.218015
ror2786193	Q01974	SL008955	Tyrosine-protein kinase transmembrane receptor ROR2	ROR2	2380	-0.178871	0.0202735	2.12e-18	0.0317338	0.0295261	0.039736	-0.218607	-0.139135
lrrn11158623	Q6UXK5	SL015032	Leucine-rich repeat neuronal protein 1	LRRN1	2380	-0.17905	0.0203718	2.83e-18	0.0417147	0.0365073	0.0399287	-0.218979	-0.139121
il18bp3073512	O95998	SL002508	Interleukin-18-binding protein	IL-18 BPa	2380	-0.177021	0.0201644	3.09e-18	0.0325825	0.0265261	0.0395222	-0.216543	-0.137499
pik3cg3391102	P48736	SL007250	Phosphatidylinositol 4	5-bisphosphate 3-kinase catalytic subunit gamma isoform	2380	-0.180098	0.0205151	3.1e-18	0.0302579	0.0303356	0.0402097	-0.220308	-0.139888
tnfrsf11b8304503	O00300	SL002539	Tumor necrosis factor receptor superfamily member 11B	OPG	2380	-0.180021	0.020509	3.13e-18	0.0324187	0.0317959	0.0401977	-0.220219	-0.139824
cntnap26965193	Q9UHC6	SL017948	Contactin-associated protein-like 2	CNTP2	2380	-0.178683	0.0203611	3.18e-18	0.0333729	0.0311539	0.0399077	-0.218591	-0.138775
prelp567563	P51888	SL004658	Prolargin	PRELP	2380	-0.179004	0.0204204	3.46e-18	0.0329762	0.0260411	0.0400241	-0.219028	-0.13898
ehbp112813183	Q8NDI1	SL006654	EH domain-binding protein 1	EHBP1	2380	-0.177006	0.0201964	3.51e-18	0.031196	0.0311732	0.039585	-0.216591	-0.137421
ltbr2636102	P36941	SL000509	Tumor necrosis factor receptor superfamily member 3	Lymphotoxin b R	2380	-0.178376	0.0203686	3.72e-18	0.0295147	0.0290792	0.0399225	-0.218298	-0.138453
pcdh151422813	Q96QU1	SL013522	Protocadherin-15	PCD15	2380	-0.17873	0.020413	3.78e-18	0.031397	0.031818	0.0400094	-0.218739	-0.13872
ccl33040591	P10147	SL000519	C-C motif chemokine 3	MIP-1a	2380	0.180136	0.0205752	3.8e-18	0.0345104	0.0309295	0.0403274	0.139808	0.220463
hgd9832333	Q93099	SL008953	Homogentisate 1	2-dioxygenase	2380	0.180171	0.0206064	4.19e-18	0.0308615	0.0269096	0.0403885	0.139783	0.22056
cd9311200523	Q9NPY3	SL007696	Complement component C1q receptor	C1QR1	2380	-0.177242	0.0202829	4.38e-18	0.0312135	0.0265292	0.0397545	-0.216996	-0.137487
pxdn1346313	Q92626	SL007573	peroxidasin homolog (Drosophila)	PXDN	2380	0.173509	0.0198565	4.39e-18	0.0424864	0.030243	0.0389187	0.134591	0.212428
neo18900283	Q92859	SL007582	Neogenin	NEO1	2380	-0.178325	0.0204183	4.57e-18	0.0307561	0.0320837	0.0400199	-0.218345	-0.138305
nrp15542222	O14786	SL006397	Neuropilin-1	NRP1	2380	-0.179762	0.0205927	4.73e-18	0.0331261	0.0303961	0.0403617	-0.220124	-0.1394
dsc213126523	Q02487	SL008631	Desmocollin-2	DSC2	2380	-0.177673	0.0203603	4.85e-18	0.029224	0.0299458	0.0399062	-0.217579	-0.137767
entpd6893213	O75354	SL014128	Ectonucleoside triphosphate diphosphohydrolase 6	ENTP6	2380	0.176321	0.0202067	4.88e-18	0.0338268	0.0310089	0.0396051	0.136716	0.215926
c92292174	P02748	SL000325	Complement component C9	C9	2380	0.175349	0.0201204	5.35e-18	0.0714276	0.0379568	0.039436	0.135913	0.214785
pomgnt26359503	Q8NAT1	SL017427	Protein O-linked-mannose beta-1	4-N-acetylglucosaminyltransferase 2	2380	-0.176894	0.0203088	5.58e-18	0.0314403	0.0316512	0.0398052	-0.2167	-0.137089
rhpn211439883	Q8IUC4	SL019482	Rhophilin-2	RHPN2	2380	-0.177618	0.0204593	7.13e-18	0.0297545	0.0306388	0.0401003	-0.217718	-0.137517
insl3572343	P51460	SL007263	Insulin-like 3	INSL3	2380	-0.177202	0.0204523	8.26e-18	0.0307636	0.0291389	0.0400865	-0.217289	-0.137116
lyg19243103	Q8N1E2	SL012687	Lysozyme g-like protein 1	LYG1	2380	0.17548	0.0203143	1.03e-17	0.0308992	0.0302104	0.039816	0.135664	0.215296
tpm2447252	P07951	SL004908	Tropomyosin beta chain	Tropomyosin 2	2380	-0.175537	0.0203506	1.15e-17	0.0288709	0.0281731	0.0398872	-0.215424	-0.13565
cxcl12233021	P48061	SL004712	Stromal cell-derived factor 1	SDF-1	2380	-0.178265	0.0206698	1.16e-17	0.0307425	0.0293863	0.0405129	-0.218778	-0.137752
crisp29282123	P16562	SL009427	Cysteine-rich secretory protein 2	CRIS2	2380	-0.175524	0.020364	1.21e-17	0.0303309	0.0306716	0.0399135	-0.215437	-0.13561
itih3714513	Q06033	SL006517	Inter-alpha-trypsin inhibitor heavy chain H3	ITIH3	2380	-0.176511	0.020531	1.46e-17	0.0308204	0.0257471	0.0402407	-0.216752	-0.136271
anxa1013605163	Q9UJ72	SL015314	Annexin A10	ANX10	2380	-0.175339	0.0204267	1.63e-17	0.0302816	0.0289626	0.0400363	-0.215375	-0.135302
m6pr10491213	P20645	SL017268	Cation-dependent mannose-6-phosphate receptor	MPRD	2380	-0.176175	0.0205324	1.68e-17	0.0287002	0.0278888	0.0402436	-0.216419	-0.135931
cd1635028591	Q86VB7	SL005764	Scavenger receptor cysteine-rich type 1 protein M130	sCD163	2380	0.17428	0.0203204	1.73e-17	0.0307307	0.0314015	0.039828	0.134452	0.214108
osm14063173	P13725	SL000530	Oncostatin-M	OSM	2380	0.174835	0.020395	1.8e-17	0.0313686	0.0315684	0.0399741	0.134861	0.214809
klk133200492	Q9UKR3	SL003918	Kallikrein-13	kallikrein 13	2380	-0.173805	0.0203175	2.09e-17	0.0291089	0.027035	0.0398224	-0.213627	-0.133982
ttc178800143	Q96AE7	SL018688	Tetratricopeptide repeat protein 17	TTC17	2380	0.17683	0.0206825	2.17e-17	0.030056	0.0300879	0.0405378	0.136292	0.217368
nrxn15110843	P58400	SL009054	Neurexin-1-beta	NRX1B	2380	-0.173169	0.0202669	2.27e-17	0.0313524	0.0302427	0.0397231	-0.212892	-0.133446
egfr267711	P00533	SL002644	Epidermal growth factor receptor	ERBB1	2380	-0.172573	0.0202239	2.5e-17	0.0412747	0.0350422	0.0396389	-0.212211	-0.132934
xrcc6283514	P12956	SL004301	X-ray repair cross-complementing protein 6	Ku70	2380	0.172979	0.0202792	2.57e-17	0.0325387	0.0306941	0.0397472	0.133232	0.212726
mansc1955753	Q9H8J5	SL018998	MANSC domain-containing protein 1	MANS1	2380	-0.17143	0.0201033	2.62e-17	0.0311755	0.0260455	0.0394025	-0.210833	-0.132028
efnb15746373	P98172	SL008614	Ephrin-B1	EFNB1	2380	-0.173312	0.0203463	2.83e-17	0.0278474	0.0276304	0.0398787	-0.21319	-0.133433
gcnt410854153	Q9P109	SL018620	Beta-1	3-galactosyl-O-glycosyl-glycoprotein beta-1	2380	-0.174703	0.0205525	3.29e-17	0.0309218	0.027489	0.040283	-0.214986	-0.13442
thpo805913	P40225	SL000598	Thrombopoietin	Tpo	2380	-0.174551	0.0205381	3.33e-17	0.0328173	0.0305223	0.0402546	-0.214806	-0.134297
lad16407633	O00515	SL012352	Ladinin-1	LAD1	2380	0.174745	0.0205755	3.5e-17	0.0301283	0.0312806	0.0403281	0.134417	0.215074
ca10136662223	Q9NS85	SL010449	Carbonic anhydrase-related protein 10	Carbonic Anhydrase X	2380	-0.169988	0.0200515	3.98e-17	0.0282811	0.0293155	0.0393009	-0.209289	-0.130687
ube2g2919963	P60604	SL018946	Ubiquitin-conjugating enzyme E2 G2	UB2G2	2380	0.173052	0.0204501	4.52e-17	0.0334399	0.0315664	0.0400823	0.13297	0.213134
cdh52819232	P33151	SL002081	Cadherin-5	Cadherin-5	2380	-0.169478	0.0200702	5.25e-17	0.0286597	0.0290606	0.0393377	-0.208816	-0.130141
ccl164913781	O15467	SL003300	C-C motif chemokine 16	HCC-4	2380	0.173484	0.0205515	5.37e-17	0.0273252	0.0282658	0.0402809	0.133203	0.213764
kal16603183	P23352	SL012426	Anosmin-1	KALM	2380	0.170365	0.0202227	6.19e-17	0.0287085	0.0284327	0.0396364	0.130729	0.210001
ltf2780352	P02788	SL000496	Lactotransferrin	Lactoferrin	2380	0.170612	0.0202596	6.35e-17	0.0342429	0.0308038	0.0397088	0.130903	0.210321
col11a21127843	P13942	SL009488	Collagen alpha-2(XI) chain	COL11A2	2380	-0.170998	0.0203095	6.44e-17	0.0333754	0.0246356	0.0398067	-0.210805	-0.131192
cant1648013	Q8WVQ1	SL007555	Soluble calcium-activated nucleotidase 1	CANT1	2380	0.172137	0.0204465	6.48e-17	0.0328282	0.0320442	0.0400751	0.132062	0.212212
aimp12714782	Q12904	SL003334	Endothelial monocyte-activating polypeptide 2	EMAP-2	2380	0.171649	0.0204028	6.8e-17	0.0302138	0.0291069	0.0399895	0.13166	0.211638
defb108b5611563	Q8NET1	SL012710	Beta-defensin 108B	D108B	2380	0.172999	0.0205645	6.83e-17	0.0282831	0.0292648	0.0403064	0.132693	0.213305
igfbp52685212	P24593	SL004676	Insulin-like growth factor-binding protein 5	IGFBP-5	2380	-0.172189	0.0204743	6.97e-17	0.0390389	0.0319457	0.0401296	-0.212318	-0.132059
dlk2935993	Q6UY11	SL008677	Protein delta homolog 2	EGFL9	2380	-0.170054	0.0202632	8.08e-17	0.0277303	0.0278211	0.0397159	-0.20977	-0.130338
st6galnac27823223	Q9UJ37	SL018255	Alpha-N-acetylgalactosaminide alpha-2	6-sialyltransferase 2	2380	-0.17115	0.0204187	8.79e-17	0.0273411	0.0279205	0.0400206	-0.211171	-0.131129
mef2c8933843	Q06413	SL004784	Myocyte-specific enhancer factor 2C	MEF2C	2380	0.172524	0.0205957	9.18e-17	0.0282431	0.0285054	0.0403675	0.132156	0.212891
bage3644263	Q86Y29	SL017445	B melanoma antigen 3	BAGE3	2380	-0.170279	0.0203305	9.27e-17	0.0308669	0.0309477	0.0398477	-0.210127	-0.130431
nlgn180521153	Q8N2Q7	SL018410	Neuroligin-1	NLGN1	2380	-0.171833	0.0205485	1.03e-16	0.0295786	0.0286803	0.0402751	-0.212108	-0.131557
gas15463223	P54826	SL000658	Growth arrest-specific protein 1	GAS1	2380	-0.169298	0.0202504	1.05e-16	0.0290634	0.0277355	0.0396909	-0.208989	-0.129607
mocs31422953	O95396	SL019900	Adenylyltransferase and sulfurtransferase MOCS3	MOCS3	2380	-0.170471	0.020442	1.25e-16	0.0274848	0.0279777	0.0400663	-0.210538	-0.130405
ighmigjigkigl3069523	P01871	SL000468	Immunoglobulin M	IgM	2380	-0.167195	0.0200514	1.26e-16	0.0307622	0.03	0.0393008	-0.206496	-0.127894
lcp197491903	P13796	SL004609	Plastin-2	L-plastin	2380	0.168718	0.0202667	1.41e-16	0.0294508	0.0287654	0.0397227	0.128995	0.208441
top12876742	P11387	SL004305	DNA topoisomerase 1	Topoisomerase I	2380	0.168522	0.0202486	1.43e-16	0.033561	0.0302456	0.0396872	0.128835	0.20821
qdpr1125713	P09417	SL007095	Dihydropteridine reductase	DHPR	2380	0.169684	0.0204263	1.63e-16	0.0277606	0.0293032	0.0400355	0.129648	0.209719
rad512871732	Q06609	SL006922	DNA repair protein RAD51 homolog 1	RAD51	2380	-0.168974	0.020352	1.69e-16	0.0266171	0.0278987	0.0398899	-0.208864	-0.129084
gsta4146452533	O15217	SL020127	Glutathione S-transferase A4	GSTA4	2380	-0.168499	0.0202992	1.71e-16	0.0274581	0.026418	0.0397863	-0.208285	-0.128712
pitpnb12484673	P48739	SL011194	Phosphatidylinositol transfer protein beta isoform	PIPNB	2380	-0.169785	0.0204666	1.79e-16	0.0267153	0.0276684	0.0401146	-0.2099	-0.12967
ptgr11354373	Q14914	SL005407	NADP-dependent leukotriene B4 12-hydroxydehydrogenase	LTB4DH	2380	0.170334	0.0205475	1.87e-16	0.0274453	0.0248852	0.0402731	0.130061	0.210607
kng1778413	P01042	SL017189	Kininogen-1	Kininogen	2380	0.168222	0.0202958	1.89e-16	0.0270622	0.0270126	0.0397798	0.128442	0.208002
cilp571723	O75339	SL004657	Cartilage intermediate layer protein 1	CILP	2380	0.168613	0.0203681	2.06e-16	0.0302958	0.0294843	0.0399214	0.128692	0.208535
stmn46267513	Q9H169	SL013269	Stathmin-4	STMN4	2380	0.166484	0.0201115	2.06e-16	0.0269906	0.0285928	0.0394186	0.127066	0.205903
ghrl8447113	Q9UBU3	SL004269	Appetite-regulating hormone	ghrelin	2380	-0.167983	0.0203018	2.13e-16	0.0391271	0.0315032	0.0397916	-0.207774	-0.128191
hbq17965253	P09105	SL018342	Hemoglobin subunit theta-1	HBAT	2380	0.167806	0.0202867	2.17e-16	0.0332757	0.0303047	0.039762	0.128044	0.207568
ccl223508783	O00626	SL003187	C-C motif chemokine 22	MDC	2380	0.165365	0.0200089	2.3e-16	0.0380431	0.0311069	0.0392174	0.126147	0.204582
clstn36291553	Q9BQT9	SL011368	Calsyntenin-3	Alcadein-beta	2380	0.166467	0.0201713	2.54e-16	0.0305022	0.027817	0.0395357	0.126931	0.206002
psmd413568303	P55036	SL011203	26S proteasome non-ATPase regulatory subunit 4	PSMD4	2380	-0.168245	0.020392	2.58e-16	0.0288545	0.0260422	0.0399684	-0.208213	-0.128276
atg712627973	O95352	SL019821	Ubiquitin-like modifier-activating enzyme ATG7	ATG7	2380	0.166443	0.0202171	2.98e-16	0.0341126	0.0279829	0.0396256	0.126817	0.206068
hp305432	P00738	SL000437	Haptoglobin	Haptoglobin	2380	0.167964	0.0204162	3.13e-16	0.0341449	0.0289318	0.0400158	0.127948	0.20798
nsdhl8038413	Q15738	SL014973	Sterol-4-alpha-carboxylate 3-dehydrogenase	decarboxylating	2380	-0.164729	0.0200234	3.13e-16	0.0292853	0.0276012	0.0392458	-0.203975	-0.125483
c1orf2108088563	Q8IVY1	SL018384	Putative uncharacterized protein C1orf210	CA210	2380	0.169343	0.0205908	3.2e-16	0.0279501	0.0267794	0.040358	0.128985	0.209701
c2318622	P06681	SL002525	Complement C2	C2	2380	0.168395	0.0204955	3.41e-16	0.0275063	0.0281887	0.0401711	0.128224	0.208566
tff383231633	Q07654	SL006119	Trefoil factor 3	TFF3	2380	-0.150416	0.0183116	3.46e-16	0.177967	0.00647656	0.0358906	-0.186307	-0.114526
cst15459333	P01037	SL010456	Cystatin-SN	CYTN	2380	-0.16934	0.020656	3.95e-16	0.0298356	0.0276049	0.0404857	-0.209825	-0.128854
ephb4361264	P54760	SL004845	Ephrin type-B receptor 4	EphB4	2380	0.163909	0.020001	4.05e-16	0.0272545	0.0257605	0.039202	0.124707	0.203111
adamts133175515	Q76LX8	SL006610	A disintegrin and metalloproteinase with thrombospondin motifs 13	ATS13	2380	-0.166083	0.0202714	4.12e-16	0.0336962	0.0278817	0.039732	-0.205815	-0.126351
cox4i2785013	Q96KJ9	SL018273	Cytochrome c oxidase subunit 4 isoform 2	mitochondrial	2380	-0.167066	0.020417	4.47e-16	0.0257234	0.0265872	0.0400173	-0.207084	-0.127049
cd148969493	P08571	SL018823	Monocyte differentiation antigen CD14	CD14	2380	-0.166994	0.0204087	4.48e-16	0.0351288	0.0294115	0.0400011	-0.206995	-0.126993
tgfb33520581	P10600	SL000089	Transforming growth factor beta-3	TGF-b3	2380	0.166228	0.020317	4.51e-16	0.0351078	0.0304796	0.0398212	0.126407	0.206049
c93060432	P02748	SL000325	Complement component C9	C9	2380	0.164968	0.020175	4.69e-16	0.0669729	0.0339767	0.0395429	0.125425	0.20451
ptk63832511	Q13882	SL010514	Protein-tyrosine kinase 6	PTK6	2380	0.164916	0.0202378	5.87e-16	0.0273064	0.0260669	0.0396661	0.12525	0.204582
kcnip113650113	Q9NZI2	SL020183	Kv channel-interacting protein 1	KCIP1	2380	-0.167203	0.0205258	6.01e-16	0.0255553	0.0261071	0.0402306	-0.207433	-0.126972
recql114312353	P46063	SL019447	ATP-dependent DNA helicase Q1	RECQ1	2380	0.165565	0.0203287	6.09e-16	0.0262283	0.0275956	0.0398442	0.125721	0.205409
tnr113022373	Q92752	SL008783	Tenascin-R	TENR	2380	-0.166315	0.0204287	6.25e-16	0.0305876	0.0254627	0.0400402	-0.206355	-0.126274
st6gal1603523	P15907	SL009531	Beta-galactoside alpha-2	6-sialyltransferase 1	2380	0.165279	0.0203281	6.81e-16	0.026883	0.0265988	0.0398432	0.125436	0.205122
bpifb11124633	Q8TDL5	SL012736	BPI fold-containing family B member 1	LPLC1	2380	-0.166258	0.0204542	6.93e-16	0.0446483	0.0271233	0.0400903	-0.206349	-0.126168
lrrc156557503	Q8TF66	SL008774	Leucine-rich repeat-containing protein 15	LRC15	2380	-0.165243	0.0203487	7.37e-16	0.0317328	0.0227787	0.0398834	-0.205126	-0.125359
fndc5804153	Q8NAU1	SL018390	Fibronectin type III domain-containing protein 5	FNDC5	2380	0.164227	0.0202281	7.48e-16	0.0342151	0.0290457	0.039647	0.12458	0.203874
il36a1092873	Q9UHA7	SL005177	Interleukin-36 alpha	IL-1F6	2380	-0.165846	0.0204702	8.57e-16	0.0257831	0.0248048	0.0401216	-0.205967	-0.125724
stx1a3766514	Q16623	SL004304	Syntaxin-1A	STX1a	2380	0.164219	0.0202806	8.88e-16	0.0251645	0.0243493	0.03975	0.124469	0.203969
abcc68935223	O95255	SL013730	Multidrug resistance-associated protein 6	MRP6	2380	-0.16429	0.0203252	9.95e-16	0.0269454	0.026392	0.0398374	-0.204127	-0.124453
osm2693203	P13725	SL000530	Oncostatin-M	OSM	2380	-0.16532	0.0204942	1.13e-15	0.024706	0.0254359	0.0401686	-0.205489	-0.125152
gpnmb828983	Q14956	SL007429	Transmembrane glycoprotein NMB	GPNMB	2380	-0.166884	0.0207039	1.19e-15	0.0254342	0.0270119	0.0405796	-0.207463	-0.126304
esam298193	Q96AP7	SL005160	Endothelial cell-selective adhesion molecule	ESAM	2380	-0.162612	0.0202265	1.41e-15	0.0290293	0.024015	0.039644	-0.202256	-0.122968
aldoc9876203	P09972	SL004727	Fructose-bisphosphate aldolase C	aldolase C	2380	0.161379	0.0200765	1.42e-15	0.0269786	0.0215565	0.03935	0.122029	0.200729
lifr5837493	P42702	SL004714	Leukemia inhibitory factor receptor	LIF sR	2380	-0.162661	0.0202421	1.45e-15	0.0261637	0.0275536	0.0396746	-0.202335	-0.122986
dnajb13852192	P25685	SL000449	DnaJ homolog subfamily B member 1	HSP 40	2380	0.164933	0.0205805	1.72e-15	0.0264238	0.0283508	0.0403377	0.124595	0.205271
mrc12637772	P22897	SL004579	Macrophage mannose receptor 1	Macrophage mannose receptor	2380	0.162572	0.020324	1.94e-15	0.0275436	0.0265583	0.0398351	0.122737	0.202407
mpo2580832	P05164	SL001796	Myeloperoxidase	Myeloperoxidase	2380	0.161998	0.0202564	1.97e-15	0.041436	0.0295659	0.0397025	0.122295	0.2017
tnfrsf1b3152571	P20333	SL001800	Tumor necrosis factor receptor superfamily member 1B	TNF sR-II	2380	0.162887	0.0203816	2.05e-15	0.0378083	0.0296544	0.039948	0.122939	0.202835
c34480592	P01024	SL000314	Complement C3b	C3b	2380	0.161713	0.0202533	2.18e-15	0.026168	0.0245971	0.0396965	0.122017	0.20141
colec10655853	Q9Y6Z7	SL012886	Collectin-10	COL10	2380	-0.162396	0.0203809	2.48e-15	0.0262371	0.0264318	0.0399466	-0.202342	-0.122449
insl65754763	Q9Y581	SL012879	Insulin-like peptide INSL6	INSL6	2380	0.161331	0.0202664	2.63e-15	0.0292053	0.0265261	0.0397222	0.121609	0.201053
crispld2569123	Q9H0B8	SL008669	Cysteine-rich secretory protein LCCL domain-containing 2	CRLD2	2380	0.163986	0.0206013	2.64e-15	0.027889	0.0266768	0.0403786	0.123608	0.204365
erp29498361	P30040	SL003522	Endoplasmic reticulum resident protein 29	ERP29	2380	0.162084	0.0203619	2.64e-15	0.0336859	0.0305936	0.0399093	0.122174	0.201993
hspa61367233	P17066	SL013017	Heat shock 70 kDa protein 6	HSP76	2380	-0.163241	0.0205472	2.98e-15	0.0247554	0.0233099	0.0402725	-0.203513	-0.122968
nsf13992123	P46459	SL007239	Vesicle-fusing ATPase	NSF	2380	0.161208	0.0203019	3.08e-15	0.024478	0.0246234	0.0397917	0.121416	0.201
rgma548313	Q96B86	SL010467	Repulsive guidance molecule A	RGMA	2380	-0.160027	0.0201983	3.54e-15	0.0306629	0.0228507	0.0395887	-0.199616	-0.120439
tmx35654703	Q96JJ7	SL017091	Protein disulfide-isomerase TMX3	TMX3	2380	-0.162064	0.0204725	3.73e-15	0.0273764	0.0259069	0.0401261	-0.20219	-0.121938
mrpl331345323	O75394	SL020083	39S ribosomal protein L33	mitochondrial	2380	-0.160382	0.0202776	3.93e-15	0.0259868	0.0246574	0.0397441	-0.200126	-0.120638
cass412855163	Q9NQ75	SL011299	HEF-like protein	CT032	2380	-0.160728	0.0203466	4.24e-15	0.0287901	0.0269281	0.0398794	-0.200608	-0.120849
tf4162542	P02787	SL000601	Serotransferrin	Transferrin	2380	-0.16073	0.0203591	4.41e-15	0.0263268	0.0251679	0.0399039	-0.200634	-0.120826
pabpc412603873	Q13310	SL019780	Polyadenylate-binding protein 4	PABP4	2380	0.16141	0.0204506	4.48e-15	0.0269746	0.0243411	0.0400831	0.121327	0.201493
lat25613753	Q9GZY6	SL017068	Linker for activation of T-cells family member 2	NTAL	2380	0.161667	0.0204891	4.56e-15	0.0285749	0.0289995	0.0401586	0.121509	0.201826
il12bil23a4494632	Q9NPF7	SL005184	Interleukin-23	IL-23	2380	0.160809	0.0204069	4.94e-15	0.0273906	0.0251408	0.0399976	0.120812	0.200807
agrp2813112	O00253	SL006924	Agouti-related protein	ART	2380	-0.161211	0.0204695	5.11e-15	0.0291665	0.0284851	0.0401202	-0.201331	-0.121091
ca118859513	O75493	SL012383	Carbonic anhydrase-related protein 11	CAH11	2380	-0.161963	0.0205681	5.16e-15	0.0245594	0.0251687	0.0403134	-0.202277	-0.12165
bola284041023	Q9H3K6	SL010249	BolA-like protein 2	BolA-like protein 2	2380	0.156993	0.0199589	5.52e-15	0.0270213	0.0242066	0.0391195	0.117874	0.196113
cdk5cdk5r13358512	Q00535	SL010496	Cyclin-dependent kinase 5:Cyclin-dependent kinase 5 activator 1 complex	CDK5/p35	2380	-0.160769	0.0204552	5.8e-15	0.0237825	0.02415	0.0400921	-0.200861	-0.120677
nudt8787253	Q8WV74	SL018274	Nucleoside diphosphate-linked moiety X motif 8	mitochondrial	2380	-0.161164	0.020513	5.93e-15	0.0239763	0.0234758	0.0402055	-0.201369	-0.120959
scmh112604163	Q96GD3	SL019785	Polycomb protein SCMH1	SCMH1	2380	-0.160197	0.0204316	6.71e-15	0.0233687	0.0236089	0.040046	-0.200243	-0.120151
guca2b622353	Q16661	SL008392	Guanylate cyclase activator 2B	GUC2B	2380	-0.158162	0.0201837	6.95e-15	0.0302726	0.026759	0.0395601	-0.197722	-0.118602
nr1d212885423	Q14995	SL007432	Orphan nuclear receptor NR1D2	NR1D2	2380	0.15596	0.019905	7e-15	0.0301701	0.0217045	0.0390138	0.116946	0.194974
cfd136781693	P00746	SL003327	Complement factor D	Factor D	2380	0.161331	0.0206191	7.62e-15	0.0255411	0.02552	0.0404135	0.120918	0.201745
anapc711690473	Q9UJX3	SL019558	Anaphase-promoting complex subunit 7	APC7	2380	0.160856	0.0205669	7.81e-15	0.0259615	0.0219785	0.040311	0.120545	0.201167
lamc2958053	Q13753	SL005798	Laminin subunit gamma-2	Laminin gamma-2	2380	-0.158259	0.0202431	8.01e-15	0.0255868	0.0252579	0.0396764	-0.197936	-0.118583
anp32a13073143	P39687	SL019559	Acidic leucine-rich nuclear phosphoprotein 32 family member A	AN32A	2380	-0.158481	0.0202859	8.36e-15	0.0236697	0.0253026	0.0397604	-0.198241	-0.11872
figf13098933	O43915	SL003320	Vascular endothelial growth factor D	VEGF-D	2380	-0.156074	0.0199992	8.92e-15	0.0280562	0.0276617	0.0391984	-0.195273	-0.116876
cntn23296922	Q02246	SL008623	Contactin-2	CNTN2	2380	-0.161354	0.0206941	9.41e-15	0.0248465	0.0227874	0.0405604	-0.201914	-0.120793
chkb131172323	Q9Y259	SL018256	Choline/ethanolamine kinase	CHKB	2380	0.158298	0.0203044	9.47e-15	0.0233117	0.02216	0.0397967	0.118501	0.198094
myzap9964103	P0CAP1	SL018834	Myocardial zonula adherens protein	MYZAP	2380	-0.159208	0.0204564	1.05e-14	0.0247974	0.0262075	0.0400944	-0.199303	-0.119114
uqcc38228103	NA	NA	NA	NA	2380	-0.158529	0.0204037	1.16e-14	0.0309416	0.0280693	0.0399912	-0.19852	-0.118538
hspa85903912	P11142	SL004899	Heat shock cognate 71 kDa protein	HSP70 protein 8	2380	0.16056	0.0206906	1.25e-14	0.0247618	0.0258903	0.0405536	0.120007	0.201114
psma1788093	P25786	SL010973	Proteasome subunit alpha type-1	PSA1	2380	-0.158212	0.0204458	1.48e-14	0.0231246	0.0237845	0.0400737	-0.198285	-0.118138
lrpap13640143	P30533	SL005263	alpha-2-macroglobulin receptor-associated protein	RAP	2380	0.159209	0.0205966	1.58e-14	0.0277206	0.0225679	0.0403693	0.11884	0.199578
ggt2633493	P36268	SL017390	Inactive gamma-glutamyltranspeptidase 2	GGT2	2380	0.156776	0.0202859	1.6e-14	0.0295748	0.0264472	0.0397603	0.117015	0.196536
pawr956563	Q96IZ0	SL007598	PRKC apoptosis WT1 regulator protein	PAWR	2380	0.158051	0.0204709	1.69e-14	0.0244779	0.0248423	0.0401229	0.117928	0.198173
fth1ftl593413	P02792	SL000420	Ferritin	Ferritin	2380	0.155631	0.0202078	1.96e-14	0.05241	0.0180939	0.0396073	0.116024	0.195239
c1qtnf96019123	P0C862	SL017275	Complement C1q and tumor necrosis factor-related protein 9A	C1T9A	2380	-0.157919	0.0205198	2.05e-14	0.0227922	0.0220607	0.0402188	-0.198138	-0.1177
grp8339723	P07492	SL002071	Gastrin-releasing peptide	Gastrin-releasing peptide	2380	0.156839	0.0203831	2.07e-14	0.025445	0.0213251	0.0399508	0.116888	0.19679
vav398301093	Q9UKW4	SL019151	Guanine nucleotide exchange factor VAV3	VAV3	2380	0.156609	0.0203751	2.2e-14	0.0308845	0.0279857	0.0399351	0.116674	0.196544
gpd1l12420103	Q8N335	SL019684	Glycerol-3-phosphate dehydrogenase 1-like protein	GPD1L	2380	-0.158385	0.0206082	2.21e-14	0.0242264	0.0226115	0.0403921	-0.198777	-0.117993
hmg20a1271293	Q9NP66	SL019881	High mobility group protein 20A	HM20A	2380	0.158533	0.0206435	2.32e-14	0.0233968	0.0224397	0.0404612	0.118072	0.198994
dsg12976582	Q02413	SL004856	Desmoglein-1	Desmoglein-1	2380	-0.157355	0.0204945	2.35e-14	0.0224094	0.0230043	0.0401692	-0.197524	-0.117185
c1orf18510667783	Q5T7R7	SL018036	Uncharacterized protein C1orf185	CA185	2380	0.157181	0.0204813	2.41e-14	0.0231814	0.0239816	0.0401434	0.117038	0.197325
prrg1900863	O14668	SL006396	Transmembrane gamma-carboxyglutamic acid protein 1	TMG1	2380	-0.156748	0.020432	2.46e-14	0.0257522	0.0269936	0.0400468	-0.196794	-0.116701
saa1433621	P0DJI8	SL000572	Serum amyloid A-1 protein	SAA	2380	0.156876	0.0204724	2.63e-14	0.0222089	0.0231851	0.0401259	0.116751	0.197002
cdkn314178183	Q16667	SL007463	Cyclin-dependent kinase inhibitor 3	CDKN3	2380	-0.153597	0.0200465	2.65e-14	0.028323	0.021577	0.039291	-0.192888	-0.114306
pecam12695251	P16284	SL001721	Platelet endothelial cell adhesion molecule	PECAM-1	2380	-0.155559	0.0203157	2.75e-14	0.0223967	0.0218051	0.0398187	-0.195377	-0.11574
nadk13624173	O95544	SL020213	NAD kinase	NADK	2380	0.15654	0.0204907	3.14e-14	0.0249681	0.0224677	0.0401618	0.116378	0.196701
entpd13182382	P49961	SL010371	Ectonucleoside triphosphate diphosphohydrolase 1	CD39	2380	-0.156116	0.0204592	3.36e-14	0.0223719	0.0234842	0.0401	-0.196217	-0.116016
ell11459813	P55199	SL007290	RNA polymerase II elongation factor ELL	ELL	2380	-0.154828	0.0203161	3.62e-14	0.0231571	0.0209409	0.0398196	-0.194647	-0.115008
pdk15227603	Q15118	SL006921	[Pyruvate dehydrogenase (acetyl-transferring)] kinase isozyme 1	mitochondrial	2380	-0.155893	0.0204681	3.74e-14	0.0231329	0.0213705	0.0401175	-0.19601	-0.115775
ust8364743	Q9Y2C2	SL006797	Uronyl 2-sulfotransferase	UST	2380	-0.155918	0.0204814	3.85e-14	0.0250263	0.0231276	0.0401436	-0.196062	-0.115775
c64127751	P13671	SL000322	Complement component C6	C6	2380	-0.155955	0.0205326	4.38e-14	0.0234346	0.0226892	0.0402438	-0.196199	-0.115711
adgrg54551723	NA	NA	NA	NA	2380	-0.155675	0.0204963	4.39e-14	0.0225914	0.0225057	0.0401727	-0.195848	-0.115503
hp7905303	P00738	SL018283	Haptoglobin	HPT	2380	0.152587	0.0201358	5e-14	0.057262	0.0252609	0.0394661	0.113121	0.192053
st6galnac3106261163	Q8NDV1	SL018611	Alpha-N-acetylgalactosaminide alpha-2	6-sialyltransferase 3	2380	-0.154557	0.0203972	5.02e-14	0.0225914	0.0241382	0.0399785	-0.194535	-0.114578
ccl194922131	Q99731	SL003189	C-C motif chemokine 19	MIP-3b	2380	0.153404	0.0202567	5.19e-14	0.0271668	0.0222598	0.0397031	0.113701	0.193107
lgmn3622334	Q99538	SL008909	Legumain	LGMN	2380	0.151473	0.0200111	5.33e-14	0.0232243	0.0222048	0.0392217	0.112252	0.190695
b3gnt27980723	Q9NY97	SL018338	UDP-GlcNAc:betaGal beta-1	3-N-acetylglucosaminyltransferase 2	2380	-0.153571	0.0202953	5.44e-14	0.030173	0.026393	0.0397788	-0.19335	-0.113792
cygb1154673	Q8WWM9	SL007558	Cytoglobin	CYGB	2380	-0.151644	0.020074	5.98e-14	0.0231453	0.0242705	0.0393451	-0.190989	-0.112298
il625732015	P05231	SL000087	Interleukin-6	IL-6	2380	0.154981	0.0205377	6.35e-14	0.0229878	0.0243054	0.040254	0.114727	0.195235
rnmtl195841053	Q9HC36	SL019052	RNA methyltransferase-like protein 1	RMTL1	2380	-0.155183	0.0205782	6.59e-14	0.022127	0.021168	0.0403332	-0.195517	-0.11485
thbs43340531	P35443	SL007207	Thrombospondin-4	TSP4	2380	0.154517	0.0205102	6.97e-14	0.0247585	0.0225244	0.0402	0.114317	0.194717
igfbp73320492	Q16270	SL005087	Insulin-like growth factor-binding protein 7	IGFBP-7	2380	-0.155426	0.0206311	6.98e-14	0.0222083	0.0227743	0.0404369	-0.195862	-0.114989
s100a137223603	Q99584	SL005105	Protein S100-A13	S100A13	2380	-0.156189	0.0207325	6.98e-14	0.0230231	0.0215948	0.0406357	-0.196825	-0.115554
dynlt312867403	P51808	SL019922	Dynein light chain Tctex-type 3	DYLT3	2380	0.153725	0.0204122	7.11e-14	0.0232656	0.0234346	0.0400079	0.113717	0.193732
cst614711273	Q15828	SL004438	Cystatin-M	Cystatin M	2380	-0.152277	0.020228	7.27e-14	0.0255433	0.0246887	0.039647	-0.191924	-0.11263
st6galnac178671543	Q9NSC7	SL015271	Alpha-N-acetylgalactosaminide alpha-2	6-sialyltransferase 1	2380	-0.154372	0.0205183	7.51e-14	0.0217987	0.022245	0.0402159	-0.194588	-0.114156
pcdhb4105221673	Q9Y5E5	SL006804	Protocadherin beta-4	PCDB4	2380	-0.154864	0.0205851	7.54e-14	0.0224095	0.0219662	0.0403467	-0.195211	-0.114518
mpp61349013	Q9NZW5	SL020136	MAGUK p55 subfamily member 6	MPP6	2380	-0.154586	0.0205734	8.08e-14	0.0232949	0.0196629	0.0403239	-0.19491	-0.114263
pygl11441113	P06737	SL007082	Glycogen phosphorylase	liver form	2380	0.155065	0.0206474	8.31e-14	0.0215036	0.0226749	0.0404689	0.114596	0.195534
fgl15581283	Q08830	SL012486	Fibrinogen-like protein 1	FGL1	2380	-0.153222	0.0204083	8.45e-14	0.0213751	0.0226127	0.0400002	-0.193222	-0.113222
gosr17805523	O95249	SL004933	Golgi SNAP receptor complex member 1	GOS-28	2380	-0.155053	0.0206578	8.59e-14	0.0236936	0.0220841	0.0404893	-0.195542	-0.114563
tril652713	Q7L0X0	SL017469	TLR4 interactor with leucine rich repeats	TRIL	2380	-0.15441	0.0205733	8.61e-14	0.0220941	0.0213533	0.0403237	-0.194734	-0.114087
kiaa0319l13698283	Q8IZA0	SL020223	Dyslexia-associated protein KIAA0319-like protein	K319L	2380	-0.153298	0.0204325	8.79e-14	0.0231994	0.0211431	0.0400478	-0.193346	-0.11325
fars213941823	O95363	SL020259	Phenylalanine--tRNA ligase	mitochondrial	2380	-0.151719	0.0202566	9.67e-14	0.0212212	0.0217725	0.039703	-0.191422	-0.112016
slc35g213501103	Q8TBE7	SL020163	Solute carrier family 35 member G2	S35G2	2380	0.152771	0.0204083	9.97e-14	0.0214758	0.022158	0.0400003	0.11277	0.192771
tmem23011542113	Q96A57	SL019529	Transmembrane protein 230	TM230	2380	-0.152578	0.0204095	1.07e-13	0.0254172	0.0232443	0.0400027	-0.192581	-0.112575
apol111510313	O14791	SL005699	Apolipoprotein L1	Apo L1	2380	0.151274	0.0202394	1.09e-13	0.027779	0.0185616	0.0396692	0.111604	0.190943
fam171b8851423	Q6P995	SL018413	Protein FAM171B	F171B	2380	-0.152382	0.0204067	1.14e-13	0.0226157	0.0227707	0.0399972	-0.192379	-0.112384
hba1hbb4915642	P69905	SL000836	Hemoglobin	Hemoglobin	2380	-0.153575	0.0205689	1.15e-13	0.0336056	0.0241955	0.0403151	-0.19389	-0.11326
nps6390183	P0C0P6	SL012413	Neuropeptide S	NPS	2380	-0.151165	0.0203408	1.49e-13	0.0245232	0.0244987	0.0398679	-0.191033	-0.111297
ca63352803	P23280	SL010288	Carbonic anhydrase 6	Carbonic anhydrase 6	2380	-0.149585	0.0201331	1.51e-13	0.0354047	0.027344	0.0394608	-0.189046	-0.110124
ttc9b9386423	Q8N6N2	SL010981	Tetratricopeptide repeat protein 9B	TTC9B	2380	0.154083	0.0207413	1.52e-13	0.0221404	0.0225127	0.0406529	0.11343	0.194736
znf18012771193	Q9UJW8	SL011309	Zinc finger protein 180	ZN180	2380	0.150553	0.0202975	1.65e-13	0.0225897	0.0216523	0.0397832	0.11077	0.190336
gpt370942	P24298	SL000617	Alanine aminotransferase 1	ALT	2380	0.151714	0.0204566	1.67e-13	0.0218805	0.0208595	0.040095	0.111619	0.191809
ccl4l12781632	Q8NHW4	SL004356	C-C motif chemokine 4-like	LAG-1	2380	0.15061	0.0203859	2.05e-13	0.0249449	0.0228762	0.0399565	0.110653	0.190566
faf2876173	Q96CS3	SL017982	FAS-associated factor 2	FAF2	2380	0.152031	0.0206294	2.35e-13	0.0232209	0.0197652	0.0404337	0.111598	0.192465
lcmt14237703	Q9UIC8	SL011770	Leucine carboxyl methyltransferase 1	LCMT1	2380	-0.150977	0.0205026	2.45e-13	0.020698	0.0215684	0.0401852	-0.191162	-0.110791
usb11132893	Q9BQ65	SL019433	U6 snRNA phosphodiesterase	USB1	2380	0.151518	0.0206046	2.64e-13	0.0265018	0.025317	0.040385	0.111133	0.191903
cd34902393	P28906	SL004572	Hematopoietic progenitor cell antigen CD34	CD34	2380	-0.149244	0.0202982	2.66e-13	0.0208893	0.022264	0.0397844	-0.189028	-0.10946
ocrl10011653	Q01968	SL019246	Inositol polyphosphate 5-phosphatase OCRL-1	OCRL	2380	-0.151982	0.0206887	2.79e-13	0.0251324	0.0230184	0.0405498	-0.192532	-0.111432
apoe2418559	P02649	SL000276	Apolipoprotein E	Apo E	2380	0.149292	0.0203268	2.82e-13	0.0245727	0.0243381	0.0398404	0.109452	0.189133
tnfsf11291732	O14788	SL002541	Tumor necrosis factor ligand superfamily member 11	sRANKL	2380	-0.150935	0.020561	2.9e-13	0.0206299	0.0221895	0.0402996	-0.191234	-0.110635
ephb65078823	O15197	SL008414	Ephrin type-B receptor 6	EphB6	2380	-0.148408	0.0202198	2.93e-13	0.0334178	0.0195379	0.0396309	-0.188039	-0.108777
fcn23313212	Q15485	SL006542	Ficolin-2	FCN2	2380	0.149268	0.020343	2.97e-13	0.024425	0.0235006	0.0398723	0.109395	0.18914
rrbp1991343	Q9P2E9	SL011627	Ribosome-binding protein 1	RRBP1	2380	0.147611	0.0201352	3.12e-13	0.0217134	0.0223634	0.0394651	0.108146	0.187076
emilin387731723	Q9NT22	SL012851	EMILIN-3	EMIL3	2380	-0.149946	0.0205218	3.72e-13	0.0306648	0.0198719	0.0402228	-0.190169	-0.109723
neurl113604273	O76050	SL020194	E3 ubiquitin-protein ligase NEURL1	NEUL1	2380	-0.148484	0.0203559	4.07e-13	0.0201942	0.0216814	0.0398975	-0.188381	-0.108586
qsox16217233	O00391	SL006394	Sulfhydryl oxidase 1	QSCN6	2380	-0.14818	0.020337	4.32e-13	0.020487	0.0220193	0.0398606	-0.188041	-0.10832
rarres310961153	Q9UL19	SL015329	Retinoic acid receptor responder protein 3	TIG3	2380	0.14981	0.0205634	4.35e-13	0.021905	0.0211803	0.0403043	0.109506	0.190115
cdhr38222493	Q6ZTQ4	SL018447	Cadherin-related family member 3	CDHR3	2380	-0.149351	0.0205055	4.4e-13	0.0232561	0.0216206	0.0401907	-0.189542	-0.10916
ucma10977553	Q8WVF2	SL017252	Unique cartilage matrix-associated protein	UCMA	2380	-0.148948	0.0204508	4.41e-13	0.0231758	0.0223726	0.0400835	-0.189031	-0.108864
nell26022573	Q99435	SL005091	Protein kinase C-binding protein NELL2	NELL2	2380	-0.149337	0.0205107	4.49e-13	0.0216347	0.0206827	0.0402009	-0.189538	-0.109136
polr1c1293913	O15160	SL019437	DNA-directed RNA polymerases I and III subunit RPAC1	RPAC1	2380	-0.149374	0.0205161	4.49e-13	0.0205345	0.0190408	0.0402116	-0.189586	-0.109163
pcna291562	P12004	SL000131	Proliferating cell nuclear antigen	PCNA	2380	0.148978	0.0204695	4.58e-13	0.0228498	0.0214322	0.0401202	0.108858	0.189099
prpf6958143	O94906	SL018768	Pre-mRNA-processing factor 6	PRP6	2380	-0.147032	0.0202286	4.91e-13	0.020619	0.0226321	0.0396481	-0.18668	-0.107383
smim24710873	O75264	SL018088	Small integral membrane protein 24	CS077	2380	0.149568	0.0206168	5.43e-13	0.020614	0.0221508	0.0404089	0.109159	0.189977
crabp21169673	P29373	SL008838	Cellular retinoic acid-binding protein 2	RABP2	2380	0.14765	0.0203958	6.07e-13	0.0210791	0.0198204	0.0399758	0.107674	0.187626
spon14297623	Q9HCB6	SL005115	Spondin-1	Spondin-1	2380	-0.147493	0.0203776	6.12e-13	0.0234214	0.0187404	0.0399401	-0.187433	-0.107552
slc26a111350223	Q86WA9	SL020153	Sodium-independent sulfate anion transporter	S2611	2380	-0.147738	0.0204179	6.22e-13	0.0233896	0.0210316	0.040019	-0.187757	-0.107719
rnf431412023	Q68DV7	SL018629	E3 ubiquitin-protein ligase RNF43	RNF43	2380	-0.148625	0.0205458	6.31e-13	0.0211478	0.0192433	0.0402698	-0.188895	-0.108355
hamp3504582	P81172	SL004536	Hepcidin	LEAP-1	2380	0.149034	0.0206058	6.36e-13	0.0290574	0.0173809	0.0403874	0.108647	0.189421
folh1321882	Q04609	SL000158	Glutamate carboxypeptidase 2	PSMA	2380	-0.148369	0.0205303	6.63e-13	0.0197006	0.0206615	0.0402394	-0.188608	-0.108129
pcolce11237493	Q15113	SL006539	Procollagen C-endopeptidase enhancer 1	PCOC1	2380	-0.148394	0.0205435	6.8e-13	0.0203716	0.0212364	0.0402652	-0.188659	-0.108129
il6st262042	P40189	SL003872	Interleukin-6 receptor subunit beta	gp130	2380	-0.146448	0.0202888	7.06e-13	0.0211877	0.0226188	0.0397661	-0.186214	-0.106682
c1rl934813	Q9NZP8	SL010648	Complement C1r subcomponent-like protein	C1RL1	2380	0.14719	0.0203934	7.09e-13	0.0311891	0.0232504	0.0399711	0.107219	0.187161
pcdhb109963193	Q9UN67	SL019221	Protocadherin beta-10	PCDBA	2380	0.14688	0.0203682	7.42e-13	0.0238572	0.0215795	0.0399216	0.106959	0.186802
cd22289113	P20273	SL004330	B-cell receptor CD22	CD22	2380	-0.149402	0.0207406	7.85e-13	0.0196217	0.0210093	0.0406516	-0.190054	-0.108751
pcdhgc37859213	Q9UN70	SL008367	Protocadherin gamma-C3	PCDGK	2380	0.14745	0.0204728	7.92e-13	0.0202378	0.0184344	0.0401268	0.107323	0.187577
nme15909513	P15531	SL003687	Nucleoside diphosphate kinase A	Nucleoside diphosphate kinase A	2380	0.147002	0.0204141	7.99e-13	0.0216242	0.0228911	0.0400115	0.106991	0.187014
fn14131722	P02751	SL000426	Fibronectin	Fibronectin	2380	0.146435	0.020342	8.12e-13	0.0205632	0.0197593	0.0398703	0.106565	0.186305
gda1266723	Q9Y2T3	SL009095	Guanine deaminase	GUAD	2380	-0.146142	0.0203126	8.36e-13	0.0222397	0.0220508	0.0398127	-0.185955	-0.106329
jph39089773	Q8WXH2	SL015106	Junctophilin-3	JPH3	2380	0.147453	0.0205316	9.17e-13	0.0207437	0.0204694	0.0402419	0.107211	0.187695
vsig183671423	Q86XK7	SL018491	V-set and immunoglobulin domain-containing protein 1	VSIG1	2380	0.147753	0.0206097	1e-12	0.0217408	0.023352	0.0403949	0.107358	0.188148
miox1349813	Q9UGB7	SL020130	Inositol oxygenase	MIOX	2380	0.146838	0.0204989	1.05e-12	0.0217916	0.0205768	0.0401778	0.10666	0.187016
pcdhgc5798313	Q9Y5F6	SL015369	Protocadherin gamma-C5	PCDGM	2380	0.147946	0.0206547	1.05e-12	0.0219105	0.0213723	0.0404832	0.107463	0.188429
taldo11134793	P37837	SL006113	Transaldolase	Transaldolase	2380	0.144358	0.0201822	1.13e-12	0.0207952	0.0206295	0.0395571	0.104801	0.183916
eva1c7008133	P58658	SL017995	Protein eva-1 homolog C	F176C	2380	-0.145544	0.0203593	1.16e-12	0.0253281	0.0164612	0.0399041	-0.185448	-0.105639
itga56932423	P08648	SL017984	Integrin alpha-5	ITA5	2380	-0.146074	0.0204348	1.16e-12	0.0212461	0.0204726	0.0400522	-0.186126	-0.106021
vapa71671023	Q9P0L0	SL007733	Vesicle-associated membrane protein-associated protein A	VAPA	2380	0.145635	0.0203722	1.16e-12	0.0225143	0.023623	0.0399295	0.105705	0.185564
dsc3498161	Q14574	SL008709	Desmocollin-3	DSC3	2380	0.146854	0.0205456	1.17e-12	0.0202317	0.0195705	0.0402693	0.106584	0.187123
ctsd5508623	P07339	SL000344	Cathepsin D	Cathepsin D	2380	0.148066	0.0207262	1.2e-12	0.0271393	0.0190671	0.0406234	0.107442	0.188689
grb71128163	Q14451	SL002520	Growth factor receptor-bound protein 7	GRB7	2380	-0.146871	0.0205569	1.2e-12	0.0205707	0.021575	0.0402914	-0.187163	-0.10658
rnf814663443	O76064	SL020180	E3 ubiquitin-protein ligase RNF8	RNF8	2380	-0.146195	0.0204724	1.23e-12	0.0207	0.0208501	0.040126	-0.186321	-0.106069
susd35752633	Q96L08	SL017114	Sushi domain-containing protein 3	SUSD3	2380	0.146515	0.0205258	1.25e-12	0.0228847	0.0213471	0.0402305	0.106285	0.186746
dnajc15719723	Q9Y5T4	SL018091	DnaJ homolog subfamily C member 15	DJC15	2380	0.146175	0.0204976	1.31e-12	0.0203855	0.0221754	0.0401754	0.106	0.18635
ppil21431463	Q13356	SL019714	Peptidyl-prolyl cis-trans isomerase-like 2	PPIL2	2380	-0.147173	0.0206485	1.35e-12	0.0196181	0.0198363	0.0404711	-0.187644	-0.106701
lrch411252303	O75427	SL018826	Leucine-rich repeat and calponin homology domain-containing protein 4	LRCH4	2380	-0.146081	0.0205224	1.44e-12	0.0200363	0.0206517	0.0402239	-0.186304	-0.105857
mtmr612536463	Q9Y217	SL019758	Myotubularin-related protein 6	MTMR6	2380	0.146353	0.020621	1.67e-12	0.0229401	0.0210467	0.0404171	0.105936	0.186771
hbg110665303	P69891	SL008874	Hemoglobin subunit gamma-1	HBG1	2380	-0.146323	0.0206368	1.76e-12	0.0190787	0.0199012	0.0404481	-0.186771	-0.105875
c5orf38637823	Q86SI9	SL017444	Protein CEI	CEI	2380	0.144964	0.0204722	1.88e-12	0.0233642	0.0226497	0.0401256	0.104839	0.18509
gapdh3848142	P04406	SL003785	Glyceraldehyde-3-phosphate dehydrogenase	GAPDH	2380	0.146227	0.0206551	1.9e-12	0.0212057	0.0225315	0.040484	0.105743	0.186711
[truncated: 3,403 more rows]

## Sheet: ST4
Supplementary Table 4 – Associations between covariates (exposure) and standardised BMI (outcome)
[truncated: 8 more rows]

[truncated: 7 more sheets: ST5, ST6, ST7, ST8, ST9, ST10, ST11]
